# Supplementary material for: The partition representation of enzymatic reaction networks and its application for searching bi-stable reaction systems
Source: PLoS One. 2022 Jan 26;17(1):e0263111. doi: 10.1371/journal.pone.0263111 (PMC8791506; doi:10.1371/journal.pone.0263111)
Supplement: S1 Table — Each column is the value of the respective reaction rate constant. Each line corresponds to a—h in Fig 6. (XLSX) [file pone.0263111.s002.xlsx]

## Sheet: Sheet1
	a1	d1	k1	a2	d2	k2	a3	d3	k3	a4	d4	k4
a	0.125	16	1	32	16	8	0.0625	0.25	8	0.25	0.25	0.25
b	0.5	0.5	32	32	4	0.0625	0.5	8	4	32	8	0.0625
c	32	0.0625	0.125	0.0625	32	0.125	0.125	32	0.25	0.25	0.125	0.25
d	8	0.125	1	16	0.03125	0.5	0.0625	32	32	8	2	1
e	0.125	0.25	16	32	0.03125	1	2	16	32	4	2	16
f	32	32	32	0.0625	4	0.5	8	0.125	32	32	0.03125	8
g	0.0625	32	4	4	2	0.25	0.125	2	0.03125	0.125	1	0.125
h	0.125	32	8	8	0.03125	0.5	0.25	2	2	0.25	4	2
