# Supplementary material for: The partition representation of enzymatic reaction networks and its application for searching bi-stable reaction systems
Source: PLoS One. 2022 Jan 26;17(1):e0263111. doi: 10.1371/journal.pone.0263111 (PMC8791506; doi:10.1371/journal.pone.0263111)
Supplement: S2 Table — Each line corresponds to a—h in Fig 6. The second column is a list of sets of chemical species corresponding to the conservation laws. The third column is their total concentration in the same order as the second column. However, for the set containing E1, the input chemical species, we have moved it in the range of 2-5 to 25, instead of the values in the table. (XLSX) [file pone.0263111.s003.xlsx]

## Sheet: Sheet1
	Preserved Chemical Sets	Values
a	{{C1, C1, C2, C4, E1E2P1P4S1S4}, {C2, C3, C3, C4, E3E4P3S2, P2S3}}	{1/16, 32}
b	{{C1, C2, E1E2}, {C2, C3, C1, C3, C4, C4, E4P1P4S3S4, E3P2P3S1S2}}	{1, 8}
c	{{C1, E1}, {C2, C3, C1, C2, C3, C4, C4, E4P3P4S1S2S3, E2E3P1P2S4}}	{32, 16}
d	{{C1, C4, E1E4}, {C2, P2S2}, {C1, C2, C3, C3, C4, E2E3P1P3S1S4, P4S3}}	{1/2, 2, 16}
e	{{C1, C2, E1E2}, {C4, C1, C2, C3, C3, C4, E3P1P3P4S1S2S4, E4P2S3}}	{1/16, 8}
f	{{C4, E4}, {C1, C4, S4, E1P4}, {C3, C1, C2, C2, C3, E2P2S3, P1S2, E3P3S1}}	{1/8, 1/2, 8}
g	{{C2, C3, C3, C4, E3E4P3S2, P2S3}, {C1, C1, C2, C4, E1E2S1S4, P1P4}}	{8, 1/2}
h	{{C3, C2, C3, C4, S4, P2P4S3, E3P3S2}, {C1, C1, C2, C4, E1E2E4P1S1}}	{16, 1/16}
