# Supplementary material for: The partition representation of enzymatic reaction networks and its application for searching bi-stable reaction systems
Source: PLoS One. 2022 Jan 26;17(1):e0263111. doi: 10.1371/journal.pone.0263111 (PMC8791506; doi:10.1371/journal.pone.0263111)
Supplement: S3 Table — The first column corresponds to a—d in Fig 6. The second column is the name of the variable to be differentiated on the left side of the differential equation and the third column is the right side of the differential equation. The variable name is represented by x[chemical species name]. In particular, when some chemical species are considered identical, they are listed in brackets. (XLSX) [file pone.0263111.s004.xlsx]

## Sheet: Sheet1
	Chemicals	Rate Equations
a	x[E3E4P3S2]	d2x[C2] + d3x[C3] + 2k3x[C3] + d4x[C4] + k4x[C4] - a2x[E1E2P1P4S1S4]x[E3E4P3S2] - a4x[E1E2P1P4S1S4]x[E3E4P3S2] - a3x[E3E4P3S2]x[P2S3]
	x[E1E2P1P4S1S4]	2d1x[C1] + 2k1x[C1] + d2x[C2] + k2x[C2] + d4x[C4] + k4x[C4] - 2a1x[E1E2P1P4S1S4]2 - a2x[E1E2P1P4S1S4]x[E3E4P3S2] - a4x[E1E2P1P4S1S4]x[E3E4P3S2]
	x[P2S3]	k2x[C2] + d3x[C3] - a3x[E3E4P3S2]x[P2S3]
	x[C1]	-(d1x[C1]) - k1x[C1] + a1x[E1E2P1P4S1S4]2
	x[C2]	-(d2x[C2]) - k2x[C2] + a2x[E1E2P1P4S1S4]x[E3E4P3S2]
	x[C3]	-(d3x[C3]) - k3x[C3] + a3x[E3E4P3S2]x[P2S3]
	x[C4]	-(d4x[C4]) - k4x[C4] + a4x[E1E2P1P4S1S4]x[E3E4P3S2]
b	x[E4P1P4S3S4]	k1x[C1] + d3x[C3] + 2d4x[C4] + 2k4x[C4] - a3x[E3P2P3S1S2]x[E4P1P4S3S4] - 2a4x[E4P1P4S3S4]2
	x[E1E2]	d1x[C1] + k1x[C1] + d2x[C2] + k2x[C2] - a1x[E1E2]x[E3P2P3S1S2] - a2x[E1E2]x[E3P2P3S1S2]
	x[E3P2P3S1S2]	d1x[C1] + d2x[C2] + k2x[C2] + d3x[C3] + 2k3x[C3] - a1x[E1E2]x[E3P2P3S1S2] - a2x[E1E2]x[E3P2P3S1S2] - a3x[E3P2P3S1S2]x[E4P1P4S3S4]
	x[C1]	-(d1x[C1]) - k1x[C1] + a1x[E1E2]x[E3P2P3S1S2]
	x[C2]	-(d2x[C2]) - k2x[C2] + a2x[E1E2]x[E3P2P3S1S2]
	x[C3]	-(d3x[C3]) - k3x[C3] + a3x[E3P2P3S1S2]x[E4P1P4S3S4]
	x[C4]	-(d4x[C4]) - k4x[C4] + a4x[E4P1P4S3S4]2
c	x[E4P3P4S1S2S3]	d1x[C1] + d2x[C2] + d3x[C3] + k3x[C3] + d4x[C4] + 2k4x[C4] - a1x[E1]x[E4P3P4S1S2S3] - a2x[E2E3P1P2S4]x[E4P3P4S1S2S3] - a3x[E2E3P1P2S4]x[E4P3P4S1S2S3] - a4x[E2E3P1P2S4]x[E4P3P4S1S2S3]
	x[E1]	d1x[C1] + k1x[C1] - a1x[E1]x[E4P3P4S1S2S3]
	x[E2E3P1P2S4]	k1x[C1] + d2x[C2] + 2k2x[C2] + d3x[C3] + k3x[C3] + d4x[C4] - a2x[E2E3P1P2S4]x[E4P3P4S1S2S3] - a3x[E2E3P1P2S4]x[E4P3P4S1S2S3] - a4x[E2E3P1P2S4]x[E4P3P4S1S2S3]
	x[C1]	-(d1x[C1]) - k1x[C1] + a1x[E1]x[E4P3P4S1S2S3]
	x[C2]	-(d2x[C2]) - k2x[C2] + a2x[E2E3P1P2S4]x[E4P3P4S1S2S3]
	x[C3]	-(d3x[C3]) - k3x[C3] + a3x[E2E3P1P2S4]x[E4P3P4S1S2S3]
	x[C4]	-(d4x[C4]) - k4x[C4] + a4x[E2E3P1P2S4]x[E4P3P4S1S2S3]
d	x[E1E4]	d1x[C1] + k1x[C1] + d4x[C4] + k4x[C4] - a1x[E1E4]x[E2E3P1P3S1S4] - a4x[E1E4]x[E2E3P1P3S1S4]
	x[E2E3P1P3S1S4]	d1x[C1] + k1x[C1] + d2x[C2] + k2x[C2] + d3x[C3] + 2k3x[C3] + d4x[C4] - a1x[E1E4]x[E2E3P1P3S1S4] - a4x[E1E4]x[E2E3P1P3S1S4] - a2x[E2E3P1P3S1S4]x[P2S2] - a3x[E2E3P1P3S1S4]x[P4S3]
	x[P2S2]	d2x[C2] + k2x[C2] - a2x[E2E3P1P3S1S4]x[P2S2]
	x[P4S3]	d3x[C3] + k4x[C4] - a3x[E2E3P1P3S1S4]x[P4S3]
	x[C1]	-(d1x[C1]) - k1x[C1] + a1x[E1E4]x[E2E3P1P3S1S4]
	x[C2]	-(d2x[C2]) - k2x[C2] + a2x[E2E3P1P3S1S4]x[P2S2]
	x[C3]	-(d3x[C3]) - k3x[C3] + a3x[E2E3P1P3S1S4]x[P4S3]
	x[C4]	-(d4x[C4]) - k4x[C4] + a4x[E1E4]x[E2E3P1P3S1S4]
