# Supplementary material for: The partition representation of enzymatic reaction networks and its application for searching bi-stable reaction systems
Source: PLoS One. 2022 Jan 26;17(1):e0263111. doi: 10.1371/journal.pone.0263111 (PMC8791506; doi:10.1371/journal.pone.0263111)
Supplement: S1 Data — (ZIP) [file pone.0263111.s006.zip]

Archive with 6 entries (4 files):
- programcode/
- programcode/data01/
- programcode/data01/hparams.dat
- programcode/RandomSearchBist.nb
- programcode/readme.txt
- programcode/RegNetLibP.nb
