# Supplementary material for: The partition representation of enzymatic reaction networks and its application for searching bi-stable reaction systems
Source: PLoS One. 2022 Jan 26;17(1):e0263111. doi: 10.1371/journal.pone.0263111 (PMC8791506; doi:10.1371/journal.pone.0263111)
Supplement: S1 Data — (ZIP) [file pone.0263111.s006.zip › programcode/data01/hparams.dat]

{4, scaleBistMulR, getOspSSAoN, e[1], p[2], False, True, {-5., -4.5, -4., 
 -3.5, -3., -2.5, -2., -1.5, -1., -0.5, 0., 0.5, 1., 1.5, 2., 2.5, 3., 3.5, 
 4., 4.5, 5.}, 10, 360, 1/1000, 5, 4, 6, 150, 0.8, upr, endT}
