# Supplementary material for: The partition representation of enzymatic reaction networks and its application for searching bi-stable reaction systems
Source: PLoS One. 2022 Jan 26;17(1):e0263111. doi: 10.1371/journal.pone.0263111 (PMC8791506; doi:10.1371/journal.pone.0263111)
Supplement: S1 Data — (ZIP) [file pone.0263111.s006.zip › programcode/RandomSearchBist.nb]

(* Content-type: application/vnd.wolfram.mathematica *)

(*** Wolfram Notebook File ***)
(* http://www.wolfram.com/nb *)

(* CreatedBy='Mathematica 12.0' *)

(*CacheID: 234*)
(* Internal cache information:
NotebookFileLineBreakTest
NotebookFileLineBreakTest
NotebookDataPosition[       158,          7]
NotebookDataLength[     21636,        458]
NotebookOptionsPosition[     19938,        419]
NotebookOutlinePosition[     20348,        436]
CellTagsIndexPosition[     20305,        433]
WindowFrame->Normal*)

(* Beginning of Notebook Content *)
Notebook[{

Cell[CellGroupData[{
Cell["Controllable bistable", "Section",
 CellChangeTimes->{{3.8223329711522784`*^9, 3.8223329837732472`*^9}, 
   3.8434979383304625`*^9},ExpressionUUID->"9c768c56-bb09-48e2-8410-\
1923a60e830d"],

Cell[CellGroupData[{

Cell["random search", "Subsection",
 CellChangeTimes->{{3.815083583979365*^9, 3.8150835989762754`*^9}, {
   3.8150836486037064`*^9, 3.815083653125573*^9}, {3.815256240300125*^9, 
   3.8152562497505536`*^9}, {3.815266674454156*^9, 3.8152666775139804`*^9}, {
   3.8152671459557686`*^9, 3.81526715093604*^9}, 3.815452895063236*^9, {
   3.816028705133374*^9, 3.816028731660243*^9}, {3.816049592512691*^9, 
   3.816049597742851*^9}, 
   3.8434979439882145`*^9},ExpressionUUID->"ed6eff89-7dc7-4d0f-871d-\
592375a25ed4"],

Cell[BoxData[
 RowBox[{
  RowBox[{"When", " ", "a", " ", "partition", " ", "is", " ", "entered"}], 
  ",", 
  RowBox[{
  "it", " ", "randomly", " ", "searches", " ", "its", " ", "neighbors", " ", 
   "and", " ", "returns", " ", "a", " ", "partition", " ", "with", " ", "a", 
   " ", "higher", " ", 
   RowBox[{"evaluation", "."}]}]}]], "Text",
 CellChangeTimes->{{3.816036119061856*^9, 3.816036181402258*^9}, {
   3.816036228173889*^9, 3.8160362626794953`*^9}, 3.843497957048989*^9, {
   3.843500564297812*^9, 
   3.84350056723221*^9}},ExpressionUUID->"32863a90-57b8-499b-b93a-\
ab87acf7ed20"],

Cell[BoxData[
 RowBox[{"(*", 
  RowBox[{"Dynamic", "[", 
   RowBox[{"N", "[", 
    RowBox[{"midScale", "[", 
     RowBox[{
      RowBox[{"Last", "[", "scrslist", "]"}], "[", 
      RowBox[{"[", "3", "]"}], "]"}], "]"}], "]"}], "]"}], "*)"}]], "Input",
 CellChangeTimes->{{3.8166326974379396`*^9, 3.816632709949412*^9}, {
  3.817160125428379*^9, 3.817160155591471*^9}, {3.8240072326187687`*^9, 
  3.8240072365941296`*^9}},
 CellLabel->"In[82]:=",ExpressionUUID->"b37cae06-eb77-4c33-8836-29a72e6baef6"],

Cell[CellGroupData[{

Cell[BoxData[
 RowBox[{"Dynamic", "[", 
  RowBox[{"Row", "[", 
   RowBox[{"{", 
    RowBox[{
     RowBox[{"plotPrts", "[", 
      RowBox[{
       RowBox[{"scrslist", "[", 
        RowBox[{"[", 
         RowBox[{"All", ",", "1"}], "]"}], "]"}], ",", 
       RowBox[{"ImageSize", "\[Rule]", "Medium"}]}], "]"}], ",", 
     RowBox[{"ListLinePlot", "[", 
      RowBox[{
       RowBox[{"scrslist", "[", 
        RowBox[{"[", 
         RowBox[{"All", ",", "2"}], "]"}], "]"}], ",", 
       RowBox[{"ImageSize", "\[Rule]", "Medium"}]}], "]"}]}], "}"}], "]"}], 
  "]"}]], "Input",
 CellChangeTimes->{{3.8161351542014*^9, 3.816135155614477*^9}, {
   3.816318162829715*^9, 3.816318177376444*^9}, {3.816318423409478*^9, 
   3.816318423582193*^9}, {3.8169083305994377`*^9, 3.8169083432034874`*^9}, {
   3.816908376940592*^9, 3.816908412182933*^9}, {3.8169084571266174`*^9, 
   3.816908513804797*^9}, 3.816916435170397*^9, {3.816997466024325*^9, 
   3.8169975286848893`*^9}, {3.816997576469633*^9, 3.8169975798411727`*^9}, {
   3.81715874648703*^9, 3.81715875622633*^9}, {3.817160009027431*^9, 
   3.817160013177536*^9}},
 CellLabel->"In[83]:=",ExpressionUUID->"24cccbd4-6601-444f-a49a-a758583e19d5"],

Cell[BoxData[
 DynamicBox[ToBoxes[
   Row[{
     $CellContext`plotPrts[
      Part[$CellContext`scrslist, All, 1], ImageSize -> Medium], 
     ListLinePlot[
      Part[$CellContext`scrslist, All, 2], ImageSize -> Medium]}], 
   StandardForm],
  ImageSizeCache->{720., {100., 105.}}]], "Output",
 CellChangeTimes->{3.820542128266669*^9, 3.8206870085976267`*^9, 
  3.8212950625461993`*^9, 3.8222763596711216`*^9, 3.822523984928381*^9, 
  3.8225241067660184`*^9, 3.8227850124697475`*^9, 3.8227856325598145`*^9, 
  3.82278592973693*^9, 3.8227937943113904`*^9, 3.8227939221877604`*^9, 
  3.822794808056365*^9, 3.822797612237527*^9, 3.8227985926054835`*^9, 
  3.822798835466926*^9, 3.8227992053292007`*^9, 3.822799278204714*^9, 
  3.823139572719926*^9, 3.823139619268919*^9, 3.824005951324398*^9, 
  3.824006060444985*^9, 3.8240065786150885`*^9, 3.82400704452996*^9, 
  3.8240072528657465`*^9, 3.824007572204419*^9, 3.824065582877966*^9, 
  3.824066693583289*^9, 3.8240667601158075`*^9, 3.824067045051118*^9, 
  3.824091348023934*^9, 3.824489491151328*^9, 3.843496403960099*^9, 
  3.843497995236265*^9, 3.843498347762382*^9, 3.843500467369626*^9},
 CellLabel->"Out[83]=",ExpressionUUID->"93445c87-2ef3-42a0-aa91-31d6d71cfd43"]
}, Open  ]],

Cell[CellGroupData[{

Cell[BoxData[
 RowBox[{"Dynamic", "[", 
  RowBox[{"Row", "[", 
   RowBox[{"{", 
    RowBox[{
     RowBox[{"drawPartGraph", "[", 
      RowBox[{
       RowBox[{
        RowBox[{"Last", "[", "scrslist", "]"}], "[", 
        RowBox[{"[", "1", "]"}], "]"}], ",", 
       RowBox[{"ImageSize", "\[Rule]", "Medium"}], ",", 
       RowBox[{"EdgeStyle", "\[Rule]", "Red"}]}], "]"}], ",", 
     RowBox[{"ListPlot", "[", 
      RowBox[{
       RowBox[{
        RowBox[{"Last", "[", "scrslist", "]"}], "[", 
        RowBox[{"[", "3", "]"}], "]"}], ",", 
       RowBox[{"PlotRange", "\[Rule]", "All"}], ",", 
       RowBox[{"ImageSize", "\[Rule]", "250"}], ",", 
       RowBox[{"PlotStyle", "\[Rule]", 
        RowBox[{"PointSize", "[", "Medium", "]"}]}]}], "]"}]}], "}"}], "]"}], 
  "]"}]], "Input",
 CellChangeTimes->{{3.8162062566241693`*^9, 3.8162062600252833`*^9}, {
  3.816318434427107*^9, 3.8163184371321726`*^9}, {3.8166311171815224`*^9, 
  3.8166311203925805`*^9}, {3.816631954848055*^9, 3.816631955631077*^9}, {
  3.820541855437503*^9, 3.8205418965623264`*^9}, {3.8205420686882105`*^9, 
  3.8205420853447013`*^9}, {3.8205421738606415`*^9, 3.8205421801732492`*^9}},
 CellLabel->"In[84]:=",ExpressionUUID->"8df37cee-41b0-46e0-8700-3ea01b5ba1ea"],

Cell[BoxData[
 DynamicBox[ToBoxes[
   Row[{
     $CellContext`drawPartGraph[
      Part[
       Last[$CellContext`scrslist], 1], ImageSize -> Medium, EdgeStyle -> 
      Red], 
     ListPlot[
      Part[
       Last[$CellContext`scrslist], 3], PlotRange -> All, ImageSize -> 250, 
      PlotStyle -> PointSize[Medium]]}], StandardForm],
  ImageSizeCache->{704., {87., 91.}}]], "Output",
 CellChangeTimes->{3.820542128860402*^9, 3.8206870091758223`*^9, 
  3.821295063202585*^9, 3.822276360261773*^9, 3.822523985631596*^9, 
  3.822524107368409*^9, 3.8227850131259904`*^9, 3.822785633919207*^9, 
  3.822785929799316*^9, 3.8227937948739223`*^9, 3.8227939228128624`*^9, 
  3.8227948086969805`*^9, 3.822797612300026*^9, 3.82279859316794*^9, 
  3.822798835513691*^9, 3.822799205423069*^9, 3.8227992785173016`*^9, 
  3.823139573111291*^9, 3.8231396193339243`*^9, 3.8240059516522074`*^9, 
  3.8240060611908875`*^9, 3.8240065786854353`*^9, 3.8240070456777925`*^9, 
  3.8240072529623437`*^9, 3.8240075722902093`*^9, 3.8240655831397533`*^9, 
  3.8240666941764107`*^9, 3.824066760423345*^9, 3.8240670460478*^9, 
  3.8240913482880383`*^9, 3.824489491409829*^9, 3.8434964040871773`*^9, 
  3.843497995361824*^9, 3.8434983479391904`*^9, 3.8435004674951615`*^9},
 CellLabel->"Out[84]=",ExpressionUUID->"3bdb9e53-736d-460c-8d2c-df75418a910b"]
}, Open  ]],

Cell[CellGroupData[{

Cell[BoxData[
 RowBox[{"Dynamic", "[", 
  RowBox[{"Length", "/@", 
   RowBox[{"Last", "/@", "scrslist"}]}], "]"}]], "Input",
 CellChangeTimes->{{3.8161398968557105`*^9, 3.816139918092433*^9}, {
  3.8161399498861904`*^9, 3.816139952798143*^9}, {3.8162064119891715`*^9, 
  3.816206415023713*^9}, {3.816318453245633*^9, 3.8163184549716425`*^9}},
 CellLabel->"In[85]:=",ExpressionUUID->"f96ce95f-77ff-4e80-a796-89294f2db62c"],

Cell[BoxData[
 DynamicBox[ToBoxes[
   Map[Length, 
    Map[Last, $CellContext`scrslist]], StandardForm],
  ImageSizeCache->{59., {3., 9.}}]], "Output",
 CellChangeTimes->{3.8205421295166845`*^9, 3.820687009738414*^9, 
  3.82129506382745*^9, 3.822276360849187*^9, 3.8225239864015903`*^9, 
  3.822524107976746*^9, 3.8227850137666173`*^9, 3.822785634606327*^9, 
  3.8227859298461905`*^9, 3.822793795342949*^9, 3.822793923469254*^9, 
  3.822794809384445*^9, 3.8227976123469*^9, 3.8227985936367645`*^9, 
  3.822798835560728*^9, 3.8227992054854283`*^9, 3.8227992785796857`*^9, 
  3.8231395737231536`*^9, 3.8231396193900127`*^9, 3.824005952285937*^9, 
  3.824006061869893*^9, 3.8240065787331505`*^9, 3.82400704683247*^9, 
  3.8240072530447044`*^9, 3.824007572374587*^9, 3.8240655837571173`*^9, 
  3.8240666948547707`*^9, 3.824066761523329*^9, 3.824067046721428*^9, 
  3.8240913489066534`*^9, 3.824489492009274*^9, 3.843496404204878*^9, 
  3.8434979954986997`*^9, 3.8434983480740733`*^9, 3.8435004676317477`*^9},
 CellLabel->"Out[85]=",ExpressionUUID->"81936bb8-2b44-47f9-b4af-f8276b62f2a3"]
}, Open  ]],

Cell[BoxData[
 RowBox[{
  RowBox[{"SetDirectory", "[", 
   RowBox[{
    RowBox[{"NotebookDirectory", "[", "]"}], "<>", "\"\<\\\\data01\>\""}], 
   "]"}], ";"}]], "Input",
 CellChangeTimes->{{3.817087262917345*^9, 3.817087290355276*^9}, {
  3.817149914777253*^9, 3.8171499171835966`*^9}, {3.8171500334199142`*^9, 
  3.817150040045018*^9}},
 CellLabel->"In[86]:=",ExpressionUUID->"d4295749-23be-4e7d-b1e0-76edc257433f"],

Cell[CellGroupData[{

Cell[BoxData[
 RowBox[{"Block", "[", 
  RowBox[{
   RowBox[{"{", 
    RowBox[{
     RowBox[{"ncr", "=", "4"}], ",", 
     RowBox[{"scale", "=", "scaleBistMulR"}], ",", 
     RowBox[{"getOspSS", "=", "getOspSSAoN"}], ",", 
     RowBox[{"isp", "=", 
      RowBox[{"e", "[", "1", "]"}]}], ",", 
     RowBox[{"osp", "=", 
      RowBox[{"p", "[", "2", "]"}]}], ",", 
     RowBox[{"ioConOff", "=", "False"}], ",", 
     RowBox[{"spConOff", "=", "True"}], ",", 
     RowBox[{"ins", "=", 
      RowBox[{"Range", "[", 
       RowBox[{
        RowBox[{"-", "5"}], ",", "5", ",", "0.5"}], "]"}]}], ",", 
     RowBox[{"stepT", "=", "10"}], ",", 
     RowBox[{"maxIteration", "=", "360"}], ",", 
     RowBox[{"conErr", "=", 
      RowBox[{"10", "^", 
       RowBox[{"(", 
        RowBox[{"-", "3"}], ")"}]}]}], ",", 
     RowBox[{"pnum", "=", "5"}], ",", 
     RowBox[{"mnum", "=", "4"}], ",", 
     RowBox[{"rdep", "=", "6"}], ",", 
     RowBox[{"iter", "=", "150"}], ",", 
     RowBox[{"goal", "=", "0.8"}], ",", "rs", ",", "scrs", ",", "scrs1", ",", 
     "cputime"}], "}"}], ",", "\[IndentingNewLine]", 
   RowBox[{
    RowBox[{"Put", "[", 
     RowBox[{
      RowBox[{"{", 
       RowBox[{
       "ncr", ",", "scale", ",", "getOspSS", ",", "isp", ",", "osp", ",", 
        "ioConOff", ",", "spConOff", ",", "ins", ",", "stepT", ",", 
        "maxIteration", ",", "conErr", ",", "pnum", ",", "mnum", ",", "rdep", 
        ",", "iter", ",", "goal", ",", "upr", ",", "endT"}], "}"}], ",", 
      "\"\<hparams.dat\>\""}], "]"}], ";", "\[IndentingNewLine]", 
    RowBox[{"For", "[", 
     RowBox[{
      RowBox[{"rs", "=", "0"}], ",", 
      RowBox[{"rs", "<", "10"}], ",", 
      RowBox[{"rs", "++"}], ",", "\[IndentingNewLine]", 
      RowBox[{
       RowBox[{"SeedRandom", "[", "rs", "]"}], ";", "\[IndentingNewLine]", 
       RowBox[{"scrslist", "=", 
        RowBox[{"{", 
         RowBox[{"scrs", "=", 
          RowBox[{"evalPrts", "[", 
           RowBox[{"initialPartition", "[", "ncr", "]"}], "]"}]}], "}"}]}], 
       ";", "\[IndentingNewLine]", 
       RowBox[{"cputime", "=", 
        RowBox[{"Timing", "[", 
         RowBox[{"For", "[", 
          RowBox[{
           RowBox[{"i", "=", "1"}], ",", 
           RowBox[{"i", "<", "iter"}], ",", 
           RowBox[{"i", "++"}], ",", "\[IndentingNewLine]", 
           RowBox[{
            RowBox[{"scrs1", "=", 
             RowBox[{"Catch", "[", 
              RowBox[{"nextScrs", "[", 
               RowBox[{"scrs", ",", "mnum"}], "]"}], "]"}]}], ";", 
            RowBox[{"(*", 
             RowBox[{
              RowBox[{
               RowBox[{"2021", "/", "01"}], "/", "23"}], " ", "Error", " ", 
              "avoidance"}], "*)"}], "\[IndentingNewLine]", 
            RowBox[{"If", "[", 
             RowBox[{
              RowBox[{"scrs1", "\[Equal]", 
               RowBox[{"{", "}"}]}], ",", 
              RowBox[{
               RowBox[{"Print", "[", 
                RowBox[{
                "\"\<Error in \>\"", ",", "rs", ",", "\"\<:\>\"", ",", "i"}], 
                "]"}], ";", 
               RowBox[{"Continue", "[", "]"}]}], ",", 
              RowBox[{"scrs", "=", "scrs1"}]}], "]"}], ";", 
            RowBox[{"(*", 
             RowBox[{
              RowBox[{
               RowBox[{"2021", "/", "01"}], "/", "23"}], " ", "Error", " ", 
              "avoidance"}], "*)"}], "\[IndentingNewLine]", 
            RowBox[{"scrslist", "=", 
             RowBox[{"Append", "[", 
              RowBox[{"scrslist", ",", "scrs"}], "]"}]}], ";", 
            "\[IndentingNewLine]", 
            RowBox[{"If", "[", 
             RowBox[{
              RowBox[{
               RowBox[{"scrs", "[", 
                RowBox[{"[", "2", "]"}], "]"}], ">", "goal"}], ",", 
              RowBox[{"Break", "[", "]"}]}], "]"}], ";"}]}], 
          "\[IndentingNewLine]", "]"}], "]"}]}], ";", "\[IndentingNewLine]", 
       RowBox[{"Put", "[", 
        RowBox[{"scrslist", ",", 
         RowBox[{"\"\<scrslistRseed\>\"", "<>", 
          RowBox[{"ToString", "[", "rs", "]"}], "<>", "\"\<.dat\>\""}]}], 
        "]"}], ";", "\[IndentingNewLine]", 
       RowBox[{"Put", "[", 
        RowBox[{"cputime", ",", 
         RowBox[{"\"\<cputimeRseed\>\"", "<>", 
          RowBox[{"ToString", "[", "rs", "]"}], "<>", "\"\<.dat\>\""}]}], 
        "]"}], ";"}]}], "\[IndentingNewLine]", "]"}]}]}], "]"}]], "Input",
 CellChangeTimes->{{3.816114675056451*^9, 3.816114787817263*^9}, {
   3.8161149070464106`*^9, 3.8161149271981936`*^9}, {3.816115303708052*^9, 
   3.816115304491528*^9}, {3.816115839880167*^9, 3.816115875103127*^9}, {
   3.8161159745969057`*^9, 3.8161159964815717`*^9}, {3.81611622043935*^9, 
   3.816116224987702*^9}, {3.816134232206664*^9, 3.816134378020216*^9}, {
   3.8161344228798923`*^9, 3.8161344352904143`*^9}, {3.816134474452536*^9, 
   3.816134482122939*^9}, 3.816134520209087*^9, {3.816134562603483*^9, 
   3.816134703351795*^9}, {3.8161348813908434`*^9, 3.8161348901128483`*^9}, {
   3.8161350956553907`*^9, 3.81613514893727*^9}, {3.816135304746964*^9, 
   3.8161353219042945`*^9}, {3.8161371764947977`*^9, 3.816137177633747*^9}, 
   3.816137254550479*^9, 3.8161392637806816`*^9, {3.8161396216120768`*^9, 
   3.816139630121193*^9}, {3.8161403478406982`*^9, 3.816140348100425*^9}, {
   3.8162802708145885`*^9, 3.8162802710344934`*^9}, {3.816280329253497*^9, 
   3.816280329740185*^9}, {3.816280360784947*^9, 3.816280392300151*^9}, {
   3.8162804319136643`*^9, 3.816280432194834*^9}, {3.816292858345376*^9, 
   3.8162928635785894`*^9}, {3.8162928945165687`*^9, 
   3.8162928961992455`*^9}, {3.8163053326397357`*^9, 3.8163053578171372`*^9}, 
   3.816305840107319*^9, {3.816318463153258*^9, 3.8163184649978275`*^9}, {
   3.816318615209364*^9, 3.8163186232531404`*^9}, {3.816318692102661*^9, 
   3.8163187267650023`*^9}, {3.8163187610723248`*^9, 3.816318765239026*^9}, {
   3.816368225030704*^9, 3.816368252360261*^9}, {3.816368292988618*^9, 
   3.816368332409969*^9}, {3.8163701723312693`*^9, 3.8163701801250257`*^9}, {
   3.816370537852297*^9, 3.816370579163788*^9}, {3.816371082566942*^9, 
   3.8163710828446703`*^9}, {3.8163721948134346`*^9, 
   3.8163722189154654`*^9}, {3.8163722790067186`*^9, 
   3.8163722802944508`*^9}, {3.81637245292521*^9, 3.8163724539005566`*^9}, 
   3.8163728037030773`*^9, {3.8163824014408255`*^9, 3.8163824237668686`*^9}, {
   3.816382455316038*^9, 3.816382459958242*^9}, {3.8163825503325415`*^9, 
   3.816382571520669*^9}, {3.816390462802651*^9, 3.816390472490656*^9}, {
   3.816391838930153*^9, 3.8163918391574287`*^9}, {3.8163920357386727`*^9, 
   3.8163920404449778`*^9}, {3.8164572592205553`*^9, 3.816457259390517*^9}, {
   3.8164577790352983`*^9, 3.81645777923374*^9}, {3.8166306941583457`*^9, 
   3.816630699579435*^9}, 3.816632732889188*^9, {3.8202658326718025`*^9, 
   3.820265849484906*^9}, {3.8202813171376233`*^9, 3.8202813435387993`*^9}, {
   3.820281395954539*^9, 3.820281483853488*^9}, {3.8202815747091804`*^9, 
   3.8202815823833666`*^9}, {3.820281847153102*^9, 3.82028187948237*^9}, {
   3.820281962645943*^9, 3.820281999051052*^9}, {3.8202820483609276`*^9, 
   3.8202820489430447`*^9}, {3.820282209413049*^9, 3.820282222537963*^9}, {
   3.8202829915619965`*^9, 3.8202831082157593`*^9}, {3.820283175966813*^9, 
   3.8202832278078194`*^9}, {3.8202835271941023`*^9, 
   3.8202835619995995`*^9}, {3.820283598149094*^9, 3.820283605525914*^9}, {
   3.82028364853654*^9, 3.8202836623212395`*^9}, {3.8202839474539647`*^9, 
   3.820283995762809*^9}, 3.8202840422899103`*^9, {3.820284085691185*^9, 
   3.8202841405328355`*^9}, {3.8202845535721807`*^9, 3.820284557573242*^9}, {
   3.82034026847431*^9, 3.8203402734275045`*^9}, {3.820343462560074*^9, 
   3.8203434789351587`*^9}, {3.8203435227321243`*^9, 3.820343523341487*^9}, 
   3.820343560716604*^9, 3.8203438084045477`*^9, {3.8203440557802315`*^9, 
   3.8203441075459375`*^9}, {3.8203441517492237`*^9, 
   3.8203441554367437`*^9}, {3.820344201608783*^9, 3.8203442056399183`*^9}, 
   3.82034426020254*^9, {3.82034463101586*^9, 3.820344637219042*^9}, {
   3.82034485870395*^9, 3.8203448609071045`*^9}, {3.82036511008715*^9, 
   3.8203651153212266`*^9}, {3.820365383712594*^9, 3.8203654621034527`*^9}, {
   3.8203655386037283`*^9, 3.820365542322524*^9}, {3.820365592760128*^9, 
   3.8203656234321356`*^9}, {3.820541773764802*^9, 3.8205417829211063`*^9}, {
   3.8206868383911138`*^9, 3.820686845469404*^9}, {3.820690192113101*^9, 
   3.820690343037839*^9}, 3.8206907439495487`*^9, {3.8206908095909786`*^9, 
   3.820690827856945*^9}, {3.821294999936358*^9, 3.8212950002801433`*^9}, {
   3.82129503032726*^9, 3.8212950309990835`*^9}, {3.821416378147194*^9, 
   3.8214165401333437`*^9}, {3.821416640587536*^9, 3.8214166407594213`*^9}, {
   3.8222763108941164`*^9, 3.8222763176984267`*^9}, {3.82227659590969*^9, 
   3.8222766052315397`*^9}, {3.8222768976842837`*^9, 
   3.8222768988096943`*^9}, {3.822522514436631*^9, 3.822522517353698*^9}, {
   3.8225239124984894`*^9, 3.8225239153092155`*^9}, {3.822784944937207*^9, 
   3.8227849722346077`*^9}, 3.822785894783039*^9, {3.822793539261881*^9, 
   3.822793541621233*^9}, 3.822793902843777*^9, {3.82279439222515*^9, 
   3.8227944472092233`*^9}, {3.8227975905029473`*^9, 3.8227975911905093`*^9}, 
   3.82279883035728*^9, 3.822799181891325*^9, {3.8227992734234753`*^9, 
   3.82279927395462*^9}, {3.822799344877057*^9, 3.822799346595751*^9}, {
   3.8229563902940903`*^9, 3.822956421651066*^9}, {3.8229564830861545`*^9, 
   3.822956485021289*^9}, {3.8230235531833916`*^9, 3.8230235632369347`*^9}, {
   3.823025746729638*^9, 3.823025763532683*^9}, {3.82303039171216*^9, 
   3.8230303937226496`*^9}, {3.8231395520148225`*^9, 3.823139564682641*^9}, {
   3.8231396138766465`*^9, 3.823139614346259*^9}, {3.823571474449887*^9, 
   3.823571474917224*^9}, {3.823719912756394*^9, 3.823719921069932*^9}, {
   3.8240053352133317`*^9, 3.8240053382605734`*^9}, {3.8240656757875175`*^9, 
   3.8240656773241253`*^9}, {3.8240666599317703`*^9, 3.824066673023202*^9}, {
   3.8240667546053977`*^9, 3.824066755012856*^9}, {3.8240913173580885`*^9, 
   3.8240913287778397`*^9}, {3.8241432928286233`*^9, 
   3.8241432936163735`*^9}, {3.8244894295144615`*^9, 3.824489445912949*^9}, {
   3.8435004325923724`*^9, 3.8435004394756465`*^9}},
 CellLabel->"In[87]:=",ExpressionUUID->"93b8ae4b-4083-49e1-adc5-7845990510bd"],

Cell[BoxData["$Aborted"], "Output",
 CellChangeTimes->{3.843500727232932*^9},
 CellLabel->"Out[87]=",ExpressionUUID->"61a7807e-7383-492c-97dc-07293700a83a"]
}, Open  ]]
}, Open  ]]
}, Open  ]]
},
WindowSize->{859, 713},
WindowMargins->{{24, Automatic}, {Automatic, 4}},
FrontEndVersion->"12.3 for Microsoft Windows (64-bit) (2021\:5e747\:67089\
\:65e5)",
StyleDefinitions->"Default.nb",
ExpressionUUID->"9cecaeae-fb56-4c6e-909f-eb9b10265cb6"
]
(* End of Notebook Content *)

(* Internal cache information *)
(*CellTagsOutline
CellTagsIndex->{}
*)
(*CellTagsIndex
CellTagsIndex->{}
*)
(*NotebookFileOutline
Notebook[{
Cell[CellGroupData[{
Cell[580, 22, 195, 3, 67, "Section",ExpressionUUID->"9c768c56-bb09-48e2-8410-1923a60e830d"],
Cell[CellGroupData[{
Cell[800, 29, 513, 8, 54, "Subsection",ExpressionUUID->"ed6eff89-7dc7-4d0f-871d-592375a25ed4"],
Cell[1316, 39, 593, 13, 56, "Text",ExpressionUUID->"32863a90-57b8-499b-b93a-ab87acf7ed20"],
Cell[1912, 54, 500, 11, 29, "Input",ExpressionUUID->"b37cae06-eb77-4c33-8836-29a72e6baef6"],
Cell[CellGroupData[{
Cell[2437, 69, 1187, 26, 70, "Input",ExpressionUUID->"24cccbd4-6601-444f-a49a-a758583e19d5"],
Cell[3627, 97, 1220, 21, 224, "Output",ExpressionUUID->"93445c87-2ef3-42a0-aa91-31d6d71cfd43"]
}, Open  ]],
Cell[CellGroupData[{
Cell[4884, 123, 1240, 27, 50, "Input",ExpressionUUID->"8df37cee-41b0-46e0-8700-3ea01b5ba1ea"],
Cell[6127, 152, 1323, 24, 197, "Output",ExpressionUUID->"3bdb9e53-736d-460c-8d2c-df75418a910b"]
}, Open  ]],
Cell[CellGroupData[{
Cell[7487, 181, 421, 7, 29, "Input",ExpressionUUID->"f96ce95f-77ff-4e80-a796-89294f2db62c"],
Cell[7911, 190, 1083, 17, 33, "Output",ExpressionUUID->"81936bb8-2b44-47f9-b4af-f8276b62f2a3"]
}, Open  ]],
Cell[9009, 210, 417, 9, 29, "Input",ExpressionUUID->"d4295749-23be-4e7d-b1e0-76edc257433f"],
Cell[CellGroupData[{
Cell[9451, 223, 10288, 187, 390, "Input",ExpressionUUID->"93b8ae4b-4083-49e1-adc5-7845990510bd"],
Cell[19742, 412, 156, 2, 33, "Output",ExpressionUUID->"61a7807e-7383-492c-97dc-07293700a83a"]
}, Open  ]]
}, Open  ]]
}, Open  ]]
}
]
*)
