# Supplementary material for: The partition representation of enzymatic reaction networks and its application for searching bi-stable reaction systems
Source: PLoS One. 2022 Jan 26;17(1):e0263111. doi: 10.1371/journal.pone.0263111 (PMC8791506; doi:10.1371/journal.pone.0263111)
Supplement: S1 Data — (ZIP) [file pone.0263111.s006.zip › programcode/readme.txt]

This program is a version of modelP with comments in English for PLoSONE submission.

RegNetLibP.nb is the library, and everything needs to be evaluated first.

After evaluating RegNetLibP.nb, the search for a resettable bistable enzyme reaction network begins when all RandomSearchBist.nb are evaluated.

The results will be saved in a folder called data01, so you will need to create that folder in advance in the same location as the program's notebook file.

2021/10/18 Takashi NAKA
