# Supplementary material for: The partition representation of enzymatic reaction networks and its application for searching bi-stable reaction systems
Source: PLoS One. 2022 Jan 26;17(1):e0263111. doi: 10.1371/journal.pone.0263111 (PMC8791506; doi:10.1371/journal.pone.0263111)
Supplement: S1 Data — (ZIP) [file pone.0263111.s006.zip › programcode/RegNetLibP.nb]

(* Content-type: application/vnd.wolfram.mathematica *)

(*** Wolfram Notebook File ***)
(* http://www.wolfram.com/nb *)

(* CreatedBy='Mathematica 12.0' *)

(*CacheID: 234*)
(* Internal cache information:
NotebookFileLineBreakTest
NotebookFileLineBreakTest
NotebookDataPosition[       158,          7]
NotebookDataLength[    223921,       4953]
NotebookOptionsPosition[    205842,       4674]
NotebookOutlinePosition[    206253,       4691]
CellTagsIndexPosition[    206210,       4688]
WindowFrame->Normal*)

(* Beginning of Notebook Content *)
Notebook[{

Cell[CellGroupData[{
Cell["Library for control network analysis", "Title",
 CellChangeTimes->{{3.7700825487564535`*^9, 3.7700825925206804`*^9}, {
   3.771019651206339*^9, 3.771019661728202*^9}, {3.7720715720230637`*^9, 
   3.772071574763736*^9}, {3.776563120633949*^9, 3.7765631230122166`*^9}, 
   3.8434969943467703`*^9},ExpressionUUID->"35ae738a-760b-44d0-922e-\
21f6026b20cb"],

Cell["Unit : \[Mu]M-sec system", "Text",
 CellChangeTimes->{{3.8155324517451935`*^9, 3.815532494859204*^9}, 
   3.843497005142095*^9},ExpressionUUID->"63fe133e-71d5-4988-a6b5-\
ad58524e82ff"],

Cell[CellGroupData[{

Cell["data structure", "Section",
 CellChangeTimes->{{3.7700788192765055`*^9, 3.7700788782452297`*^9}, {
   3.770079545624532*^9, 3.7700795674693875`*^9}, {3.7700814570774193`*^9, 
   3.7700814633925276`*^9}, {3.7703102966669903`*^9, 3.770310309439828*^9}, 
   3.7706609524697027`*^9, {3.77066604851589*^9, 3.7706660494114943`*^9}, {
   3.77067082558375*^9, 3.770670872470297*^9}, 3.7710197220868235`*^9, {
   3.771019832876541*^9, 3.7710198487630205`*^9}, {3.7773235116569085`*^9, 
   3.777323516489011*^9}, {3.777493618127942*^9, 3.777493622106347*^9}, {
   3.783565022500619*^9, 3.783565026875204*^9}, {3.812056012161888*^9, 
   3.8120560273858976`*^9}, {3.8123118163720493`*^9, 3.8123118207855206`*^9}, 
   3.8434970129922543`*^9},ExpressionUUID->"6e10de9f-caac-494b-bfb0-\
98ca796257c0"],

Cell["\<\
a, d, k: Reaction rate constant names
s,e,c,p : Chemical species name
x : Chemical Species Designation Name
t : Time
num : Number of post-translational modification reaction
ncr : number of post-translational modification reactions, e.g., 2
xda: Reaction rate equation associative array (return value of xDeqAss, \
xMergeDeqAss)
prts : List of groups of chemical species that are considered identical in a \
partition of a set of chemical species, excluding complexes (c), 
 e.g. Cycle reaction system {{p[1],s[2]},{p[2],s[1]},{e[1]},{e[2]}}
xps : list of conservation laws (e.g. \
{{x[s[1]],x[c[1]],x[p[1]]},{x[e[1]],x[c[1]]}})
psr : Parameter value setting rule, e.g. {a[1]->1,d[1]->1,k[1]->1}
endT : Calculation time (e.g., 10)
ivs : initial value list (e.g. {10,10,0,0})
ptes : list of expressions to be graphed
stepT : one step calculation time, e.g. 10
maxIteration: maximum number of repetitions for a step, e.g. 360
conErr : Convergence decision error, e.g., 10^(-3)
tcs : total concentration list (order matches Keys[xps]), e.g. {1,2}
tcsf : function to generate a list of initial values from a list of total \
concentrations (random: tcsToIvsRand, equal: tcsToIvsEven)\
\>", "Text",
 CellChangeTimes->{{3.811964467144676*^9, 3.8119645037484674`*^9}, {
   3.811965270969636*^9, 3.8119653167184258`*^9}, {3.811965350910184*^9, 
   3.811965372630148*^9}, {3.811966525073407*^9, 3.811966594401229*^9}, {
   3.8119723882132125`*^9, 3.8119724075915055`*^9}, {3.811980557694645*^9, 
   3.8119805657826343`*^9}, 3.811986654855378*^9, {3.811999206673977*^9, 
   3.8119992352601843`*^9}, {3.8119992932500906`*^9, 3.8119992979807444`*^9}, 
   3.812076303745137*^9, {3.812080303954597*^9, 3.8120803216354876`*^9}, {
   3.8120804677365417`*^9, 3.81208047329841*^9}, {3.8123118450253916`*^9, 
   3.812311847704718*^9}, {3.812312444298623*^9, 3.812312654413269*^9}, {
   3.8123127085957823`*^9, 3.8123127433395424`*^9}, {3.8123128019722123`*^9, 
   3.8123128026114874`*^9}, {3.8123129395545673`*^9, 
   3.8123129683434105`*^9}, {3.8123130082776246`*^9, 3.812313011833115*^9}, {
   3.8123131937808695`*^9, 3.8123132112488403`*^9}, {3.8123132550063224`*^9, 
   3.8123133178702583`*^9}, {3.8123133554069295`*^9, 
   3.8123133572718515`*^9}, {3.812313518118805*^9, 3.8123135688651857`*^9}, {
   3.8123136903180885`*^9, 3.812313937288568*^9}, {3.8123144824191895`*^9, 
   3.812314534938639*^9}, {3.8123145668856215`*^9, 3.8123145736301622`*^9}, {
   3.812314629040968*^9, 3.812314637603657*^9}, {3.8123147153240786`*^9, 
   3.8123147540455437`*^9}, {3.812314866300494*^9, 3.812314916599019*^9}, {
   3.812315052456579*^9, 3.812315072572977*^9}, {3.812329928168872*^9, 
   3.812329958296586*^9}, {3.812329995471486*^9, 3.8123300452010455`*^9}, {
   3.8124100534042435`*^9, 3.812410081715682*^9}, {3.8126736792628126`*^9, 
   3.8126736987280455`*^9}, {3.8126756302519674`*^9, 3.812675662710729*^9}, {
   3.812924668268587*^9, 3.81292469178411*^9}, {3.813872248617299*^9, 
   3.8138722583304176`*^9}, {3.8143336197847033`*^9, 3.814333639782462*^9}, {
   3.814378089936743*^9, 3.8143781727457705`*^9}, {3.8143782144195566`*^9, 
   3.8143784500266275`*^9}, {3.8143785062410574`*^9, 
   3.8143786635614367`*^9}, {3.8143787324367933`*^9, 3.814378751652864*^9}, {
   3.814378891654672*^9, 3.814379008168272*^9}, 3.814385304263673*^9, {
   3.8143853606566367`*^9, 3.8143853988096895`*^9}, {3.8143864572932696`*^9, 
   3.814386459170708*^9}, {3.814840596660585*^9, 3.8148406063509665`*^9}, {
   3.8149312793843575`*^9, 3.8149313376405706`*^9}, {3.8149313676679444`*^9, 
   3.814931465396635*^9}, {3.8149314959245234`*^9, 3.8149315266305056`*^9}, {
   3.8149315569157257`*^9, 3.8149315659197674`*^9}, {3.8149316213674207`*^9, 
   3.8149316280143585`*^9}, {3.8149317604851832`*^9, 
   3.8149318125131445`*^9}, {3.814931863871077*^9, 3.8149318892559423`*^9}, {
   3.8161114299094296`*^9, 3.81611143246713*^9}, {3.8161114630352535`*^9, 
   3.81611148887962*^9}, {3.816288210981948*^9, 3.8162882984909544`*^9}, {
   3.8167989957009153`*^9, 3.816799016864835*^9}, {3.8167990932710953`*^9, 
   3.8167991250531197`*^9}, {3.8169913954196167`*^9, 
   3.8169914188858337`*^9}, {3.823045458943383*^9, 3.8230454818858643`*^9}, {
   3.843497025407107*^9, 
   3.8434971961961756`*^9}},ExpressionUUID->"034f479a-8329-4e15-93ad-\
e20d790e2355"]
}, Open  ]],

Cell[CellGroupData[{

Cell["Parameters (dubbed above but specified at runtime)", "Section",
 CellChangeTimes->{{3.7700788192765055`*^9, 3.7700788782452297`*^9}, {
   3.770079545624532*^9, 3.7700795674693875`*^9}, {3.7700814570774193`*^9, 
   3.7700814633925276`*^9}, {3.7703102966669903`*^9, 3.770310309439828*^9}, 
   3.7706609524697027`*^9, {3.77066604851589*^9, 3.7706660494114943`*^9}, {
   3.77067082558375*^9, 3.770670872470297*^9}, 3.7710197220868235`*^9, {
   3.771019832876541*^9, 3.7710198487630205`*^9}, {3.7773235116569085`*^9, 
   3.777323516489011*^9}, {3.777493618127942*^9, 3.777493622106347*^9}, {
   3.783565022500619*^9, 3.783565026875204*^9}, {3.812056012161888*^9, 
   3.8120560273858976`*^9}, {3.8123118163720493`*^9, 
   3.8123118207855206`*^9}, {3.8288371752192345`*^9, 3.828837218730799*^9}, 
   3.843497219150551*^9},ExpressionUUID->"f8e2741d-477d-496f-bf3c-\
efc0a3bcfc4b"],

Cell["\<\
ncr : number of post-translational modification reactions, e.g., 2
scale : evaluation function, scaleBistIncr (incremental initialization by \
equivocation), scaleBistEven (parallel initialization by equivocation), \
scaleBistRand (parallel initialization by randomization)
getOspSS : global variable, handling of data that has reached the maximum \
number of iterations, getOspSSAll (adopt all), getOspSSSel (delete bad), \
getOspSSAoN (empty list if any bad)
isp : Input chemical species (e.g., e[1])
osp : output chemical species (e.g. p[2])
ioConOff : Input and output chemical species belong to different conservation \
law groups (False: prohibited, True: OK).
spConOff : Identification of substrate and product belonging to the same \
post-translational modification reaction (False: prohibited, True: OK)
ins : Variation of input chemical species (2^ins), used only in steady state
stepT : one step calculation time, e.g. 10
maxIteration: maximum number of repetitions for a step, e.g. 360
conErr : Convergence decision error, e.g., 10^(-3)
pnum : Number of times to try randomly as a pair of parameter value and total \
concentration value.
nmum : how many moves ahead to read (recursively search up to mnum depth in \
binary tree with width first)
rdep : maximum number of randomJoin attempts (important when spConOff is false)
iter : Maximum number of loops to change the division.
goal : Value of the evaluation function to be judged as convergent
upr : Multiplier of the input increment from the steady state to the total \
concentration in the search for dynamics.
endT : Calculation end time\
\>", "Text",
 CellChangeTimes->{{3.8230455244185677`*^9, 3.8230455714539676`*^9}, {
  3.823045647934199*^9, 3.823045679556881*^9}, {3.8230457406486278`*^9, 
  3.823045777817576*^9}, {3.8230458100605254`*^9, 3.82304593597095*^9}, {
  3.823045982713398*^9, 3.823046002659257*^9}, {3.82304603403202*^9, 
  3.823046110570077*^9}, {3.823046177235943*^9, 3.8230461884205275`*^9}, {
  3.82304625090625*^9, 3.8230462867960343`*^9}, {3.8230463469113417`*^9, 
  3.8230464032348986`*^9}, {3.823046542387436*^9, 3.8230466189943523`*^9}, {
  3.8230467031446085`*^9, 3.823046772127926*^9}, {3.8235691100471573`*^9, 
  3.823569146629462*^9}, {3.843497230312104*^9, 
  3.8434973656962104`*^9}},ExpressionUUID->"e5171d8b-0be3-4b10-b2a4-\
75f1a6fda7a9"],

Cell[BoxData[
 RowBox[{
  RowBox[{"Protect", "[", 
   RowBox[{
   "a", ",", "d", ",", "k", ",", "s", ",", "e", ",", "c", ",", "p", ",", "x", 
    ",", "t"}], "]"}], ";"}]], "Input",
 CellChangeTimes->{{3.8143790185180583`*^9, 3.814379040194466*^9}, {
  3.8202641041176615`*^9, 3.82026413217307*^9}, {3.821143390705192*^9, 
  3.8211433908890877`*^9}, {3.8211447312521133`*^9, 3.821144732745019*^9}},
 CellLabel->"In[1]:=",ExpressionUUID->"51635745-3894-4072-a120-b629ce821383"]
}, Open  ]],

Cell[CellGroupData[{

Cell["\<\
Generation of differential equations and display of concentration time \
evolution\
\>", "Section",
 CellChangeTimes->{{3.7700788192765055`*^9, 3.7700788782452297`*^9}, {
   3.770079545624532*^9, 3.7700795674693875`*^9}, {3.7700814570774193`*^9, 
   3.7700814633925276`*^9}, {3.7703102966669903`*^9, 3.770310309439828*^9}, 
   3.7706609524697027`*^9, {3.77066604851589*^9, 3.7706660494114943`*^9}, {
   3.77067082558375*^9, 3.770670872470297*^9}, 3.7710197220868235`*^9, {
   3.771019832876541*^9, 3.7710198487630205`*^9}, {3.7773235116569085`*^9, 
   3.777323516489011*^9}, {3.777493618127942*^9, 3.777493622106347*^9}, {
   3.783565022500619*^9, 3.783565026875204*^9}, {3.812056012161888*^9, 
   3.8120560273858976`*^9}, {3.8123143142220793`*^9, 3.812314321025627*^9}, {
   3.8127668935175686`*^9, 3.8127669081733723`*^9}, 
   3.8434973758956814`*^9},ExpressionUUID->"74c2ae10-130b-421c-92aa-\
5f69d01a2df7"],

Cell[CellGroupData[{

Cell["\<\
Generate the right-hand side of the differential equation as an association \
(xda) from the elementary reaction\
\>", "Subsection",
 CellChangeTimes->{{3.7700788192765055`*^9, 3.7700788782452297`*^9}, {
   3.770079545624532*^9, 3.7700795674693875`*^9}, {3.7700814570774193`*^9, 
   3.7700814633925276`*^9}, {3.7703102966669903`*^9, 3.770310309439828*^9}, 
   3.7706609524697027`*^9, {3.77066604851589*^9, 3.7706660494114943`*^9}, {
   3.77067082558375*^9, 3.770670872470297*^9}, 3.7710197220868235`*^9, {
   3.771019832876541*^9, 3.7710198487630205`*^9}, {3.7773235116569085`*^9, 
   3.777323516489011*^9}, {3.777493618127942*^9, 3.777493622106347*^9}, {
   3.783565022500619*^9, 3.783565026875204*^9}, {3.812056012161888*^9, 
   3.8120560273858976`*^9}, {3.8123143142220793`*^9, 3.812314321025627*^9}, {
   3.8142120672315426`*^9, 3.8142120730801773`*^9}, 3.814212473458479*^9, {
   3.8149053885194955`*^9, 3.8149054259709206`*^9}, {3.814927605559932*^9, 
   3.8149276067876673`*^9}, 
   3.843497382841958*^9},ExpressionUUID->"c06f4ec9-3285-402e-a17e-\
b720f82127c7"],

Cell[CellGroupData[{

Cell["law of mass action", "Subsubsection",
 CellChangeTimes->{{3.7700788192765055`*^9, 3.7700788782452297`*^9}, {
   3.770079545624532*^9, 3.7700795674693875`*^9}, {3.7700814570774193`*^9, 
   3.7700814633925276`*^9}, {3.7703102966669903`*^9, 3.770310309439828*^9}, 
   3.7706609524697027`*^9, {3.77066604851589*^9, 3.7706660494114943`*^9}, {
   3.77067082558375*^9, 3.770670872470297*^9}, 3.7710197220868235`*^9, {
   3.771019832876541*^9, 3.7710198487630205`*^9}, {3.7773235116569085`*^9, 
   3.777323516489011*^9}, {3.777493618127942*^9, 3.777493622106347*^9}, {
   3.783565022500619*^9, 3.783565026875204*^9}, {3.812056012161888*^9, 
   3.8120560273858976`*^9}, {3.8123143142220793`*^9, 3.812314321025627*^9}, {
   3.8142120672315426`*^9, 3.8142120730801773`*^9}, 3.814212473458479*^9, {
   3.8148261096030254`*^9, 3.8148261226634226`*^9}, 
   3.8434973906982217`*^9},ExpressionUUID->"70f632df-2c3d-47e3-95a3-\
ec36bba98ea8"],

Cell[BoxData[
 RowBox[{
  RowBox[{"xDeqLMA", "[", "num_", "]"}], ":=", 
  RowBox[{"Module", "[", 
   RowBox[{
    RowBox[{"{", 
     RowBox[{"al", ",", "be"}], "}"}], ",", "\[IndentingNewLine]", 
    RowBox[{
     RowBox[{"al", "=", 
      RowBox[{
       RowBox[{
        RowBox[{"a", "[", "num", "]"}], " ", 
        RowBox[{"x", "[", 
         RowBox[{"s", "[", "num", "]"}], "]"}], " ", 
        RowBox[{"x", "[", 
         RowBox[{"e", "[", "num", "]"}], "]"}]}], "-", 
       RowBox[{
        RowBox[{"d", "[", "num", "]"}], " ", 
        RowBox[{"x", "[", 
         RowBox[{"c", "[", "num", "]"}], "]"}]}]}]}], ";", 
     "\[IndentingNewLine]", 
     RowBox[{"be", "=", 
      RowBox[{
       RowBox[{"k", " ", "[", "num", "]"}], 
       RowBox[{"x", "[", 
        RowBox[{"c", "[", "num", "]"}], "]"}]}]}], ";", "\[IndentingNewLine]", 
     RowBox[{"{", 
      RowBox[{
       RowBox[{
        RowBox[{"x", "[", 
         RowBox[{"s", "[", "num", "]"}], "]"}], "->", 
        RowBox[{"-", "al"}]}], ",", 
       RowBox[{
        RowBox[{"x", "[", 
         RowBox[{"e", "[", "num", "]"}], "]"}], "\[Rule]", 
        RowBox[{
         RowBox[{"-", "al"}], "+", "be"}]}], ",", 
       RowBox[{
        RowBox[{"x", "[", 
         RowBox[{"c", "[", "num", "]"}], "]"}], "\[Rule]", 
        RowBox[{"al", "-", "be"}]}], ",", 
       RowBox[{
        RowBox[{"x", "[", 
         RowBox[{"p", "[", "num", "]"}], "]"}], "\[Rule]", "be"}]}], 
      "}"}]}]}], "]"}]}]], "Input",
 CellChangeTimes->{{3.8119643576005573`*^9, 3.811964372441533*^9}, {
   3.8119644088908567`*^9, 3.8119644575233717`*^9}, {3.8119645476240377`*^9, 
   3.811964562099225*^9}, {3.811965330175865*^9, 3.8119653349660816`*^9}, 
   3.8119710991420918`*^9, {3.8119711432838306`*^9, 3.8119713812002296`*^9}, {
   3.8119717992336817`*^9, 3.8119718053337193`*^9}, {3.8119718663131437`*^9, 
   3.8119719266909223`*^9}, {3.811971979123685*^9, 3.811972021272105*^9}, 
   3.811972139609339*^9, {3.8119721827223897`*^9, 3.81197219672805*^9}, {
   3.8119723401701508`*^9, 3.8119725410648966`*^9}, {3.811972572368375*^9, 
   3.8119725969569483`*^9}, {3.811972630286915*^9, 3.8119726735931263`*^9}, {
   3.811980205562833*^9, 3.811980260249075*^9}, {3.811980358657787*^9, 
   3.8119803588393507`*^9}, {3.811980531353662*^9, 3.811980541002776*^9}, {
   3.811986306932872*^9, 3.8119864058060293`*^9}, {3.8119871089820185`*^9, 
   3.811987111910926*^9}, {3.811987166708673*^9, 3.81198722947661*^9}, {
   3.8119892369461126`*^9, 3.8119892562230906`*^9}, {3.8119981300384865`*^9, 
   3.811998139399976*^9}, 3.811998630130641*^9, {3.8121379130765676`*^9, 
   3.8121379135437155`*^9}, {3.812396651301906*^9, 3.812396709470853*^9}, {
   3.812397032444812*^9, 3.8123970342881117`*^9}, {3.8123970696206207`*^9, 
   3.812397108593678*^9}, {3.812397634754567*^9, 3.812397710674288*^9}, {
   3.8123978856076093`*^9, 3.8123979414323387`*^9}, {3.8123979762362914`*^9, 
   3.8123980405078287`*^9}, {3.8123981002195587`*^9, 3.812398113771311*^9}, {
   3.8124038263885136`*^9, 3.812403849431159*^9}, {3.812403994967065*^9, 
   3.8124040055513124`*^9}, {3.8124041189005885`*^9, 3.812404126601166*^9}, {
   3.8124041615187597`*^9, 3.8124042023898563`*^9}, {3.812404306096489*^9, 
   3.8124043111419463`*^9}, {3.8124046531714344`*^9, 
   3.8124046605288415`*^9}, {3.812404948205761*^9, 3.8124049515670567`*^9}, {
   3.8124051730424833`*^9, 3.8124051809102364`*^9}, {3.812407063827239*^9, 
   3.8124070644292393`*^9}, {3.8124099925431876`*^9, 
   3.8124099943035145`*^9}, {3.8124102032386103`*^9, 
   3.8124102062196417`*^9}, {3.812410286114659*^9, 3.8124102977682533`*^9}, {
   3.8124144035704665`*^9, 3.8124144052490053`*^9}, 3.8124144745899334`*^9, {
   3.812416868849511*^9, 3.8124168707707987`*^9}, {3.8138731969023914`*^9, 
   3.8138732683201528`*^9}, {3.8138732993410835`*^9, 3.813873400787487*^9}, {
   3.8138748388470736`*^9, 3.8138748452366357`*^9}, {3.8138749179409122`*^9, 
   3.813874923470716*^9}, {3.814043266647191*^9, 3.8140432695789824`*^9}, {
   3.814143331135716*^9, 3.8141433353044324`*^9}, {3.814147646826248*^9, 
   3.814147651639847*^9}, {3.8141477144391427`*^9, 3.814147743487489*^9}, {
   3.81437913146037*^9, 3.814379144675233*^9}, 3.8143791753056993`*^9, {
   3.814379245983083*^9, 3.8143793390212297`*^9}, {3.8148260605128574`*^9, 
   3.8148260615530777`*^9}},
 CellLabel->"In[2]:=",ExpressionUUID->"79208a0d-b04c-4e84-bd6d-695fba91a106"],

Cell[BoxData[
 RowBox[{
  RowBox[{
   RowBox[{"xDeqAssLMA", "[", "ncr_", "]"}], ":=", 
   RowBox[{"Association", "[", 
    RowBox[{"Flatten", "[", 
     RowBox[{"xDeqLMA", "/@", 
      RowBox[{"Range", "[", "ncr", "]"}]}], "]"}], "]"}]}], ";"}]], "Input",
 CellChangeTimes->{{3.812410015333592*^9, 3.8124100470583334`*^9}, {
   3.8124100877106133`*^9, 3.812410116551197*^9}, {3.812410178374756*^9, 
   3.812410181710039*^9}, {3.8124102340163507`*^9, 3.812410261963997*^9}, {
   3.8124103034815865`*^9, 3.8124103049067736`*^9}, {3.8124144689093943`*^9, 
   3.812414479433978*^9}, 3.8124145774579864`*^9, {3.813874908136205*^9, 
   3.813874908555138*^9}, {3.8141433169572144`*^9, 3.8141433456901016`*^9}, {
   3.81414765901458*^9, 3.814147662368651*^9}, {3.8141477223193555`*^9, 
   3.8141477279137244`*^9}, {3.8143794784404554`*^9, 3.814379492622328*^9}, {
   3.814826069445305*^9, 3.814826073874413*^9}, {3.8149273826575546`*^9, 
   3.814927385517845*^9}},
 CellLabel->"In[3]:=",ExpressionUUID->"e0559e09-a481-498d-9ad3-5ed413234617"]
}, Open  ]],

Cell[CellGroupData[{

Cell["Micaelis-Menten approximation", "Subsubsection",
 CellChangeTimes->{{3.7700788192765055`*^9, 3.7700788782452297`*^9}, {
   3.770079545624532*^9, 3.7700795674693875`*^9}, {3.7700814570774193`*^9, 
   3.7700814633925276`*^9}, {3.7703102966669903`*^9, 3.770310309439828*^9}, 
   3.7706609524697027`*^9, {3.77066604851589*^9, 3.7706660494114943`*^9}, {
   3.77067082558375*^9, 3.770670872470297*^9}, 3.7710197220868235`*^9, {
   3.771019832876541*^9, 3.7710198487630205`*^9}, {3.7773235116569085`*^9, 
   3.777323516489011*^9}, {3.777493618127942*^9, 3.777493622106347*^9}, {
   3.783565022500619*^9, 3.783565026875204*^9}, {3.812056012161888*^9, 
   3.8120560273858976`*^9}, {3.8123143142220793`*^9, 3.812314321025627*^9}, {
   3.8142120672315426`*^9, 3.8142120730801773`*^9}, 3.814212473458479*^9, {
   3.8148261096030254`*^9, 3.8148261376978793`*^9}, 
   3.8434973975589175`*^9},ExpressionUUID->"783170ad-2e63-4cc1-bd41-\
98ed3dc4080b"],

Cell[BoxData[
 RowBox[{
  RowBox[{"xDeqMMA", "[", "num_", "]"}], ":=", 
  RowBox[{"Module", "[", 
   RowBox[{
    RowBox[{"{", 
     RowBox[{"km", ",", "v"}], "}"}], ",", "\[IndentingNewLine]", 
    RowBox[{
     RowBox[{"km", "=", 
      RowBox[{
       RowBox[{"(", 
        RowBox[{
         RowBox[{"d", "[", "num", "]"}], "+", 
         RowBox[{"k", "[", "num", "]"}]}], ")"}], "/", 
       RowBox[{"a", "[", "num", "]"}]}]}], ";", "\[IndentingNewLine]", 
     RowBox[{"v", "=", 
      RowBox[{
       RowBox[{"k", "[", "num", "]"}], 
       RowBox[{"x", "[", 
        RowBox[{"e", "[", "num", "]"}], "]"}], 
       RowBox[{
        RowBox[{"x", "[", 
         RowBox[{"s", "[", "num", "]"}], "]"}], "/", 
        RowBox[{"(", 
         RowBox[{"km", "+", 
          RowBox[{"x", "[", 
           RowBox[{"s", "[", "num", "]"}], "]"}]}], ")"}]}]}]}], ";", 
     "\[IndentingNewLine]", 
     RowBox[{"{", 
      RowBox[{
       RowBox[{
        RowBox[{"x", "[", 
         RowBox[{"s", "[", "num", "]"}], "]"}], "\[Rule]", 
        RowBox[{"-", "v"}]}], ",", 
       RowBox[{
        RowBox[{"x", "[", 
         RowBox[{"e", "[", "num", "]"}], "]"}], "\[Rule]", "0"}], ",", 
       RowBox[{
        RowBox[{"x", "[", 
         RowBox[{"p", "[", "num", "]"}], "]"}], "\[Rule]", "v"}], ",", 
       RowBox[{
        RowBox[{"x", "[", 
         RowBox[{"c", "[", "num", "]"}], "]"}], "\[Rule]", "0"}]}], "}"}]}]}],
    "]"}]}]], "Input",
 CellChangeTimes->{{3.814820353106099*^9, 3.8148204464553027`*^9}, {
  3.8148205073648844`*^9, 3.814820606874539*^9}, {3.814820777646693*^9, 
  3.8148208103277063`*^9}, {3.814820956404659*^9, 3.8148209704815187`*^9}, {
  3.8148261446076546`*^9, 3.814826148376902*^9}, {3.8149302910951405`*^9, 
  3.814930299401821*^9}, {3.814933805810172*^9, 3.8149338111130495`*^9}, {
  3.8149342799650784`*^9, 3.8149342845328717`*^9}},
 CellLabel->"In[4]:=",ExpressionUUID->"eecfb33d-fa25-40c6-8563-ffc629766b4a"],

Cell[BoxData[
 RowBox[{
  RowBox[{"xDeqAssMMA", "[", "ncr_", "]"}], ":=", 
  RowBox[{"Association", "[", 
   RowBox[{"Flatten", "[", 
    RowBox[{"xDeqMMA", "/@", 
     RowBox[{"Range", "[", "ncr", "]"}]}], "]"}], "]"}]}]], "Input",
 CellChangeTimes->{{3.814821541913562*^9, 3.814821582643767*^9}, {
  3.814826165210153*^9, 3.8148261723700047`*^9}, {3.8149273913612537`*^9, 
  3.8149273982631216`*^9}},
 CellLabel->"In[5]:=",ExpressionUUID->"d1fa40a0-4154-4618-94f3-7cbf6551fe8a"]
}, Open  ]]
}, Open  ]],

Cell[CellGroupData[{

Cell["\<\
Merge the right-hand side of the differential equation as an association \
(xda) according to the list of species names to be equated.\
\>", "Subsection",
 CellChangeTimes->{{3.7700788192765055`*^9, 3.7700788782452297`*^9}, {
   3.770079545624532*^9, 3.7700795674693875`*^9}, {3.7700814570774193`*^9, 
   3.7700814633925276`*^9}, {3.7703102966669903`*^9, 3.770310309439828*^9}, 
   3.7706609524697027`*^9, {3.77066604851589*^9, 3.7706660494114943`*^9}, {
   3.77067082558375*^9, 3.770670872470297*^9}, 3.7710197220868235`*^9, {
   3.771019832876541*^9, 3.7710198487630205`*^9}, {3.7773235116569085`*^9, 
   3.777323516489011*^9}, {3.777493618127942*^9, 3.777493622106347*^9}, {
   3.783565022500619*^9, 3.783565026875204*^9}, {3.812056012161888*^9, 
   3.8120560273858976`*^9}, {3.8123143142220793`*^9, 3.812314321025627*^9}, {
   3.8142120672315426`*^9, 3.8142120730801773`*^9}, 3.814212473458479*^9, {
   3.8149053469610987`*^9, 3.814905374232198*^9}, 3.8149054420201225`*^9, {
   3.814906553996681*^9, 3.814906554410617*^9}, {3.8149274548155518`*^9, 
   3.8149274768738747`*^9}, 
   3.84349740564151*^9},ExpressionUUID->"4f5ac58a-f42e-466b-8963-\
593032ebcb78"],

Cell[BoxData[
 RowBox[{
  RowBox[{"xMergeDeqAss", "[", 
   RowBox[{"xda_", ",", "prts_"}], "]"}], ":=", 
  RowBox[{"Module", "[", 
   RowBox[{
    RowBox[{"{", 
     RowBox[{"xprts", ",", "xprtnames", ",", 
      RowBox[{"num", "=", 
       RowBox[{"Length", "[", "prts", "]"}]}], ",", "mergerules", ",", 
      "newelements", ",", "celements"}], "}"}], ",", "\[IndentingNewLine]", 
    RowBox[{
     RowBox[{"xprts", "=", 
      RowBox[{"Map", "[", 
       RowBox[{"x", ",", "prts", ",", 
        RowBox[{"{", "2", "}"}]}], "]"}]}], ";", "\[IndentingNewLine]", 
     RowBox[{"xprtnames", "=", 
      RowBox[{
       RowBox[{
        RowBox[{"x", "@@", 
         RowBox[{"Sort", "[", "#", "]"}]}], "&"}], "/@", "prts"}]}], ";", 
     "\[IndentingNewLine]", 
     RowBox[{"mergerules", "=", 
      RowBox[{"Flatten", "[", 
       RowBox[{
        RowBox[{
         RowBox[{"Thread", "[", 
          RowBox[{
           RowBox[{"xprts", "[", 
            RowBox[{"[", "#", "]"}], "]"}], "\[Rule]", 
           RowBox[{"xprtnames", "[", 
            RowBox[{"[", "#", "]"}], "]"}]}], "]"}], "&"}], "/@", 
        RowBox[{"Range", "[", "num", "]"}]}], "]"}]}], ";", 
     "\[IndentingNewLine]", 
     RowBox[{"newelements", "=", 
      RowBox[{
       RowBox[{
        RowBox[{"(", 
         RowBox[{
          RowBox[{
           RowBox[{"xprtnames", "[", 
            RowBox[{"[", "#", "]"}], "]"}], "->", 
           RowBox[{"Total", "[", 
            RowBox[{"xda", "/@", 
             RowBox[{"xprts", "[", 
              RowBox[{"[", "#", "]"}], "]"}]}], "]"}]}], "/.", "mergerules"}],
          ")"}], "&"}], "/@", 
       RowBox[{"Range", "[", "num", "]"}]}]}], ";", "\[IndentingNewLine]", 
     RowBox[{"celements", "=", 
      RowBox[{
       RowBox[{
        RowBox[{"(", 
         RowBox[{
          RowBox[{"#", "->", 
           RowBox[{"xda", "[", "#", "]"}]}], "/.", "mergerules"}], ")"}], 
        "&"}], "/@", 
       RowBox[{"Cases", "[", 
        RowBox[{
         RowBox[{"Keys", "[", "xda", "]"}], ",", 
         RowBox[{"x", "[", 
          RowBox[{"c", "[", "_", "]"}], "]"}]}], "]"}]}]}], ";", 
     "\[IndentingNewLine]", 
     RowBox[{"Association", "[", 
      RowBox[{"Join", "[", 
       RowBox[{"newelements", ",", "celements"}], "]"}], "]"}]}]}], 
   "]"}]}]], "Input",
 CellChangeTimes->{{3.8149032541474605`*^9, 3.8149033559248095`*^9}, {
   3.8149034384103003`*^9, 3.814903440485781*^9}, {3.8149042088623333`*^9, 
   3.8149042842671847`*^9}, {3.814904428297846*^9, 3.814904437289382*^9}, 
   3.8149045410491977`*^9, {3.814904589886741*^9, 3.8149045914251885`*^9}, {
   3.814904730442869*^9, 3.8149048075007496`*^9}, {3.814904877535366*^9, 
   3.8149048810802402`*^9}, {3.8149049550055985`*^9, 3.814904961053644*^9}, {
   3.814906207026581*^9, 3.8149063478143115`*^9}, {3.8149063806030874`*^9, 
   3.8149064036477175`*^9}, {3.814907180985153*^9, 3.814907208587952*^9}, {
   3.814927408429727*^9, 3.8149274107560625`*^9}, {3.8149274907969294`*^9, 
   3.814927528552494*^9}, 3.814929118394644*^9, {3.8149295527045565`*^9, 
   3.814929564851135*^9}, {3.814931956508654*^9, 3.8149319918798656`*^9}, {
   3.8154161501256943`*^9, 3.815416178332169*^9}, {3.81699146429733*^9, 
   3.8169914901666317`*^9}, {3.8169915301357656`*^9, 3.8169915465011435`*^9}},
 CellLabel->"In[6]:=",ExpressionUUID->"b5ab1fcd-0191-4ac0-a122-e5b230eb9c65"]
}, Open  ]],

Cell[CellGroupData[{

Cell["Generate conservation laws as a list (xps)", "Subsection",
 CellChangeTimes->{{3.7700788192765055`*^9, 3.7700788782452297`*^9}, {
   3.770079545624532*^9, 3.7700795674693875`*^9}, {3.7700814570774193`*^9, 
   3.7700814633925276`*^9}, {3.7703102966669903`*^9, 3.770310309439828*^9}, 
   3.7706609524697027`*^9, {3.77066604851589*^9, 3.7706660494114943`*^9}, {
   3.77067082558375*^9, 3.770670872470297*^9}, 3.7710197220868235`*^9, {
   3.771019832876541*^9, 3.7710198487630205`*^9}, {3.7773235116569085`*^9, 
   3.777323516489011*^9}, {3.777493618127942*^9, 3.777493622106347*^9}, {
   3.783565022500619*^9, 3.783565026875204*^9}, {3.812056012161888*^9, 
   3.8120560273858976`*^9}, {3.8121383426409755`*^9, 
   3.8121383477145786`*^9}, {3.8123161758382607`*^9, 
   3.8123161787377977`*^9}, {3.8142124426490855`*^9, 
   3.8142125009394445`*^9}, {3.8142231638639345`*^9, 3.814223168806364*^9}, {
   3.814333295199976*^9, 3.814333307462157*^9}, {3.8149277133880343`*^9, 
   3.814927714585843*^9}, 
   3.8434974138710155`*^9},ExpressionUUID->"46b482e3-feee-4dba-ae74-\
78daf49c735c"],

Cell["Configure the basic set of conservation laws", "Text",
 CellChangeTimes->{{3.814328425904256*^9, 3.814328468680295*^9}, 
   3.843497419504599*^9},ExpressionUUID->"8d092fbc-1420-4cd2-a4ad-\
b0d0cd6d80ec"],

Cell[CellGroupData[{

Cell["law of mass action", "Subsubsection",
 CellChangeTimes->{{3.7700788192765055`*^9, 3.7700788782452297`*^9}, {
   3.770079545624532*^9, 3.7700795674693875`*^9}, {3.7700814570774193`*^9, 
   3.7700814633925276`*^9}, {3.7703102966669903`*^9, 3.770310309439828*^9}, 
   3.7706609524697027`*^9, {3.77066604851589*^9, 3.7706660494114943`*^9}, {
   3.77067082558375*^9, 3.770670872470297*^9}, 3.7710197220868235`*^9, {
   3.771019832876541*^9, 3.7710198487630205`*^9}, {3.7773235116569085`*^9, 
   3.777323516489011*^9}, {3.777493618127942*^9, 3.777493622106347*^9}, {
   3.783565022500619*^9, 3.783565026875204*^9}, {3.812056012161888*^9, 
   3.8120560273858976`*^9}, {3.8123143142220793`*^9, 3.812314321025627*^9}, {
   3.8142120672315426`*^9, 3.8142120730801773`*^9}, 3.814212473458479*^9, {
   3.8148261096030254`*^9, 3.8148261226634226`*^9}, 
   3.843497424967188*^9},ExpressionUUID->"e49707ac-5dbe-411f-8cc3-\
3b51a3d7e479"],

Cell[BoxData[
 RowBox[{
  RowBox[{"xPsvLMA", "[", "num_", "]"}], ":=", 
  RowBox[{"{", 
   RowBox[{
    RowBox[{"{", 
     RowBox[{
      RowBox[{"x", "[", 
       RowBox[{"s", "[", "num", "]"}], "]"}], ",", 
      RowBox[{"x", "[", 
       RowBox[{"c", "[", "num", "]"}], "]"}], ",", 
      RowBox[{"x", "[", 
       RowBox[{"p", "[", "num", "]"}], "]"}]}], "}"}], ",", 
    RowBox[{"{", 
     RowBox[{
      RowBox[{"x", "[", 
       RowBox[{"e", "[", "num", "]"}], "]"}], ",", 
      RowBox[{"x", "[", 
       RowBox[{"c", "[", "num", "]"}], "]"}]}], "}"}]}], "}"}]}]], "Input",
 CellChangeTimes->CompressedData["
1:eJxTTMoPSmViYGCQBmIQzZm/xvN72htHLiG5UBAtMJO7AERfkd9aCKLtrYwr
QfSW/8aNIDpyqnc/iObb2gymeQ9cOAOiW84YngXR960PXALR81uMboLouPJp
z8Dmhjk9B9HLzmx8DaI1OPeBadFD76N+AOlZS6fHgGi9MxWJILqa83sKiM4T
PfT7F5B2dTwLpp/wT1adnQ5U/2YOmF7gErIVRBvGn7sBok1FytuSs9449h+J
ngKiVdf5zgPR3RrVYHqSe/qfN0D6h4gew1sgLZHftRVER/xfAqbNxM7vBNFx
J4v2gGiV/2ouvNlA/2hddgfRbzNO+oJoz73/wPQv5eZfILqBbTkjH5Ce8Wsf
F4i2qBEVBtFn2DJ1QXTpHCc9EK1fp2EsCKSblkwD00x6E1caAmn+iztXg+hc
Bi/RKCA9MaFABkRLLAuSNckBmnc/DkwDAL+a3Iw=
  "],
 CellLabel->"In[7]:=",ExpressionUUID->"eea6bc60-ffff-4b99-8bd1-e277116a2579"],

Cell[BoxData[
 RowBox[{
  RowBox[{"xPsvSetLMA", "[", "ncr_", "]"}], ":=", 
  RowBox[{"Flatten", "[", 
   RowBox[{
    RowBox[{"xPsvLMA", "/@", 
     RowBox[{"Range", "[", "ncr", "]"}]}], ",", "1"}], "]"}]}]], "Input",
 CellChangeTimes->{{3.8124172777467546`*^9, 3.812417294152385*^9}, {
   3.814157115111373*^9, 3.8141571335036917`*^9}, {3.814157807474662*^9, 
   3.8141578127564754`*^9}, {3.814222414716017*^9, 3.814222459407244*^9}, {
   3.8142224941857147`*^9, 3.814222540353159*^9}, {3.8142239345307703`*^9, 
   3.814223952747019*^9}, {3.81422410704961*^9, 3.814224147754774*^9}, {
   3.8142241815292063`*^9, 3.8142241844342995`*^9}, {3.8142242624812136`*^9, 
   3.8142242666415625`*^9}, {3.814224359933203*^9, 3.8142243616140018`*^9}, {
   3.814224461049677*^9, 3.8142244687164736`*^9}, {3.8142969347802057`*^9, 
   3.814296947428009*^9}, {3.8142970156180897`*^9, 3.814297056037232*^9}, 
   3.8143269825622053`*^9, {3.81437975631753*^9, 3.814379771876788*^9}, {
   3.814826223977215*^9, 3.814826228506714*^9}, {3.814927665335287*^9, 
   3.8149276712922974`*^9}},
 CellLabel->"In[8]:=",ExpressionUUID->"52ab1fa0-6c31-46ad-adde-e1a52ac57fca"]
}, Open  ]],

Cell[CellGroupData[{

Cell["Micaelis-Menten approximation", "Subsubsection",
 CellChangeTimes->{{3.7700788192765055`*^9, 3.7700788782452297`*^9}, {
   3.770079545624532*^9, 3.7700795674693875`*^9}, {3.7700814570774193`*^9, 
   3.7700814633925276`*^9}, {3.7703102966669903`*^9, 3.770310309439828*^9}, 
   3.7706609524697027`*^9, {3.77066604851589*^9, 3.7706660494114943`*^9}, {
   3.77067082558375*^9, 3.770670872470297*^9}, 3.7710197220868235`*^9, {
   3.771019832876541*^9, 3.7710198487630205`*^9}, {3.7773235116569085`*^9, 
   3.777323516489011*^9}, {3.777493618127942*^9, 3.777493622106347*^9}, {
   3.783565022500619*^9, 3.783565026875204*^9}, {3.812056012161888*^9, 
   3.8120560273858976`*^9}, {3.8123143142220793`*^9, 3.812314321025627*^9}, {
   3.8142120672315426`*^9, 3.8142120730801773`*^9}, 3.814212473458479*^9, {
   3.8148261096030254`*^9, 3.8148261376978793`*^9}, 
   3.843497430055416*^9},ExpressionUUID->"7b53649f-a8e4-4cf6-8e06-\
93be3f269521"],

Cell[BoxData[
 RowBox[{
  RowBox[{"xPsvMMA", "[", "num_", "]"}], ":=", 
  RowBox[{"{", 
   RowBox[{
    RowBox[{"{", 
     RowBox[{
      RowBox[{"x", "[", 
       RowBox[{"s", "[", "num", "]"}], "]"}], ",", 
      RowBox[{"x", "[", 
       RowBox[{"p", "[", "num", "]"}], "]"}]}], "}"}], ",", 
    RowBox[{"{", 
     RowBox[{"x", "[", 
      RowBox[{"e", "[", "num", "]"}], "]"}], "}"}], ",", 
    RowBox[{"{", 
     RowBox[{"x", "[", 
      RowBox[{"c", "[", "num", "]"}], "]"}], "}"}]}], "}"}]}]], "Input",
 CellChangeTimes->{{3.814824677183548*^9, 3.8148247117028637`*^9}, {
  3.8149303750033336`*^9, 3.8149303829600058`*^9}},
 CellLabel->"In[9]:=",ExpressionUUID->"85592d0f-fd1c-44a7-8cde-0d3b7ddf3c41"],

Cell[BoxData[
 RowBox[{
  RowBox[{"xPsvSetMMA", "[", "ncr_", "]"}], ":=", 
  RowBox[{"Flatten", "[", 
   RowBox[{
    RowBox[{"xPsvMMA", "/@", 
     RowBox[{"Range", "[", "ncr", "]"}]}], ",", "1"}], "]"}]}]], "Input",
 CellChangeTimes->{{3.81482472424719*^9, 3.814824729419037*^9}, {
  3.814927695676325*^9, 3.8149276988937254`*^9}},
 CellLabel->"In[10]:=",ExpressionUUID->"d99d024a-17fd-48f1-99b7-33b2988e705a"]
}, Open  ]],

Cell[CellGroupData[{

Cell["Common", "Subsubsection",
 CellChangeTimes->{{3.7700788192765055`*^9, 3.7700788782452297`*^9}, {
   3.770079545624532*^9, 3.7700795674693875`*^9}, {3.7700814570774193`*^9, 
   3.7700814633925276`*^9}, {3.7703102966669903`*^9, 3.770310309439828*^9}, 
   3.7706609524697027`*^9, {3.77066604851589*^9, 3.7706660494114943`*^9}, {
   3.77067082558375*^9, 3.770670872470297*^9}, 3.7710197220868235`*^9, {
   3.771019832876541*^9, 3.7710198487630205`*^9}, {3.7773235116569085`*^9, 
   3.777323516489011*^9}, {3.777493618127942*^9, 3.777493622106347*^9}, {
   3.783565022500619*^9, 3.783565026875204*^9}, {3.812056012161888*^9, 
   3.8120560273858976`*^9}, {3.8123143142220793`*^9, 3.812314321025627*^9}, {
   3.8142120672315426`*^9, 3.8142120730801773`*^9}, 3.814212473458479*^9, {
   3.8148261096030254`*^9, 3.8148261226634226`*^9}, 3.8148261932144637`*^9, 
   3.8434974365389905`*^9},ExpressionUUID->"acb58b9e-11ff-4f4e-a780-\
784ecfe617d7"],

Cell["\<\
Constitute a new conservation law set with respect to one of the sets of \
chemical species that should be included in the same set in terms of \
constituting a conservation law set.\
\>", "Text",
 CellChangeTimes->{{3.8143336753309717`*^9, 3.8143336930121317`*^9}, {
   3.8143348594645214`*^9, 3.814334911023122*^9}, 
   3.843497447649938*^9},ExpressionUUID->"4acb41a3-ef75-46b1-8f49-\
5730303a354e"],

Cell[BoxData[
 RowBox[{
  RowBox[{"xMergePsv", "[", 
   RowBox[{"xps_", ",", "prt_"}], "]"}], ":=", 
  RowBox[{"Module", "[", 
   RowBox[{
    RowBox[{"{", 
     RowBox[{"xprt", ",", "newset", ",", "outsets", ",", "newxsep"}], "}"}], 
    ",", "\[IndentingNewLine]", 
    RowBox[{
     RowBox[{"xprt", "=", 
      RowBox[{"x", "/@", "prt"}]}], ";", "\[IndentingNewLine]", 
     RowBox[{"newset", "=", 
      RowBox[{"Join", "@@", 
       RowBox[{"Select", "[", 
        RowBox[{"xps", ",", 
         RowBox[{
          RowBox[{
           RowBox[{"Intersection", "[", 
            RowBox[{"#", ",", "xprt"}], "]"}], "\[NotEqual]", 
           RowBox[{"{", "}"}]}], "&"}]}], "]"}]}]}], ";", 
     "\[IndentingNewLine]", 
     RowBox[{"outsets", "=", 
      RowBox[{"Select", "[", 
       RowBox[{"xps", ",", 
        RowBox[{
         RowBox[{
          RowBox[{"Intersection", "[", 
           RowBox[{"#", ",", "xprt"}], "]"}], "==", 
          RowBox[{"{", "}"}]}], "&"}]}], "]"}]}], ";", "\[IndentingNewLine]", 
     RowBox[{"newset", "=", 
      RowBox[{"DeleteCases", "[", 
       RowBox[{"newset", ",", 
        RowBox[{"x_", "/;", 
         RowBox[{"MemberQ", "[", 
          RowBox[{"xprt", ",", "x"}], "]"}]}]}], "]"}]}], ";", 
     "\[IndentingNewLine]", 
     RowBox[{"newxsep", "=", 
      RowBox[{"Append", "[", 
       RowBox[{"outsets", ",", 
        RowBox[{"Append", "[", 
         RowBox[{"newset", ",", 
          RowBox[{"x", "@@", 
           RowBox[{"Sort", "[", "prt", "]"}]}]}], "]"}]}], "]"}]}]}]}], 
   "]"}]}]], "Input",
 CellChangeTimes->{{3.8149242803903084`*^9, 3.814924299188669*^9}, {
   3.81492501285905*^9, 3.8149250975861692`*^9}, {3.814926028164098*^9, 
   3.814926090608697*^9}, {3.8149261556071615`*^9, 3.8149261781039596`*^9}, {
   3.814926213055342*^9, 3.814926240180997*^9}, 3.8149265800182734`*^9, {
   3.814926622989229*^9, 3.8149266347668667`*^9}, {3.814927033987308*^9, 
   3.8149271698105116`*^9}, {3.814927219431245*^9, 3.814927221692192*^9}, {
   3.8149277349192553`*^9, 3.814927759989026*^9}, {3.814927793547633*^9, 
   3.814927794209811*^9}, {3.814931994618763*^9, 3.8149320159921803`*^9}, {
   3.816991533543604*^9, 3.816991542763929*^9}},
 CellLabel->"In[11]:=",ExpressionUUID->"36ae4c30-1bac-4d29-8d71-a5bf25209cab"],

Cell["\<\
Construct a new set of conservation laws according to the list of species \
pairs to be equated\
\>", "Text",
 CellChangeTimes->{{3.8143336753309717`*^9, 3.8143336930121317`*^9}, 
   3.843497454507595*^9},ExpressionUUID->"8fd90db6-e197-425d-bbe5-\
cab86e2da212"],

Cell[BoxData[
 RowBox[{
  RowBox[{"xMergePsvSet", "[", 
   RowBox[{"xps_", ",", "prts_"}], "]"}], ":=", 
  RowBox[{"Fold", "[", 
   RowBox[{"xMergePsv", ",", "xps", ",", "prts"}], "]"}]}]], "Input",
 CellChangeTimes->{{3.811994567857548*^9, 3.8119947236170564`*^9}, {
   3.8119947953331337`*^9, 3.8119948483651037`*^9}, {3.8119949045275064`*^9, 
   3.8119949199040327`*^9}, {3.8119961992245655`*^9, 3.811996199663863*^9}, {
   3.8119963366453753`*^9, 3.811996342521944*^9}, {3.8119976110470114`*^9, 
   3.81199762702374*^9}, {3.8119976690850935`*^9, 3.8119976883094263`*^9}, {
   3.8120815813746634`*^9, 3.812081602519803*^9}, {3.8120816420592804`*^9, 
   3.812081645885279*^9}, {3.8120819167648983`*^9, 3.8120819757566185`*^9}, {
   3.812086441310108*^9, 3.81208650551638*^9}, {3.8120869150470057`*^9, 
   3.8120869343384085`*^9}, {3.812086969846092*^9, 3.8120870558531656`*^9}, {
   3.8120872683991947`*^9, 3.8120874035059414`*^9}, {3.812087496375427*^9, 
   3.8120875109173555`*^9}, {3.81208764733105*^9, 3.8120876535705285`*^9}, {
   3.812087791196249*^9, 3.8120877916410246`*^9}, {3.812142896764966*^9, 
   3.8121429490985146`*^9}, {3.81214310656969*^9, 3.812143117604945*^9}, {
   3.8123131351938267`*^9, 3.812313154898284*^9}, {3.8123134126936336`*^9, 
   3.812313425508794*^9}, {3.812313946557929*^9, 3.8123139677212944`*^9}, {
   3.814158057218626*^9, 3.8141580588757563`*^9}, {3.8141582416632247`*^9, 
   3.8141582494472933`*^9}, {3.8142227741975775`*^9, 3.814222775834197*^9}, {
   3.814234239847258*^9, 3.8142342925143805`*^9}, {3.8142354307002306`*^9, 
   3.8142354405904245`*^9}, {3.814235720138859*^9, 3.8142357243016033`*^9}, {
   3.8142363488441067`*^9, 3.8142363973292866`*^9}, {3.8142366444626794`*^9, 
   3.814236650165247*^9}, {3.8142382426593556`*^9, 3.8142383796347103`*^9}, {
   3.8142384555425997`*^9, 3.814238497608917*^9}, {3.814238978568565*^9, 
   3.814239105111023*^9}, {3.8142393255178967`*^9, 3.8142393708720565`*^9}, {
   3.814241339478119*^9, 3.8142413442722425`*^9}, {3.814333477818776*^9, 
   3.8143335228081636`*^9}, {3.8143337416874776`*^9, 3.814333760025323*^9}, 
   3.8143337947753325`*^9, {3.814333838005012*^9, 3.814333851049589*^9}, {
   3.81433418304578*^9, 3.8143341918920403`*^9}, {3.8143342263188553`*^9, 
   3.814334228156909*^9}, {3.8143342656577168`*^9, 3.8143343308614626`*^9}, {
   3.8143343613985434`*^9, 3.8143344516560326`*^9}, {3.814334587118459*^9, 
   3.814334674510401*^9}, {3.8143798303679743`*^9, 3.814379891094421*^9}, 
   3.8143799660947847`*^9, {3.814394820963703*^9, 3.814394822127934*^9}, 
   3.8143951815705285`*^9, 3.8143956068192334`*^9, {3.814395870127426*^9, 
   3.8143958778040657`*^9}, 3.814842205508732*^9, {3.8148439364856553`*^9, 
   3.814843944998973*^9}, {3.814843982869547*^9, 3.8148439908705516`*^9}, {
   3.8148452536985025`*^9, 3.8148453830933332`*^9}, {3.81484554977271*^9, 
   3.814845563551117*^9}, {3.8148456100313196`*^9, 3.8148456154033175`*^9}, {
   3.8148457638720036`*^9, 3.814845793339344*^9}, 3.814846042717201*^9, {
   3.8148502528413463`*^9, 3.81485027205942*^9}, {3.814926678006453*^9, 
   3.8149267516906195`*^9}, {3.8149277995417166`*^9, 3.814927849901883*^9}, {
   3.814932020491733*^9, 3.8149320229043164`*^9}, {3.816991491566557*^9, 
   3.8169914924601727`*^9}},
 CellLabel->"In[12]:=",ExpressionUUID->"78bfc2ba-234a-4992-9594-8a2d2069686b"]
}, Open  ]]
}, Open  ]],

Cell[CellGroupData[{

Cell["Generating Differential Equations", "Subsection",
 CellChangeTimes->{{3.7700788192765055`*^9, 3.7700788782452297`*^9}, {
   3.770079545624532*^9, 3.7700795674693875`*^9}, {3.7700814570774193`*^9, 
   3.7700814633925276`*^9}, {3.7703102966669903`*^9, 3.770310309439828*^9}, 
   3.7706609524697027`*^9, {3.77066604851589*^9, 3.7706660494114943`*^9}, {
   3.77067082558375*^9, 3.770670872470297*^9}, 3.7710197220868235`*^9, {
   3.771019832876541*^9, 3.7710198487630205`*^9}, {3.7773235116569085`*^9, 
   3.777323516489011*^9}, 3.7773308329178767`*^9, 3.777493629477967*^9, 
   3.843497460485302*^9},ExpressionUUID->"d6820d35-0417-4a23-8aac-\
bd42e47497a4"],

Cell[BoxData[
 RowBox[{
  RowBox[{"solveDeq", "[", 
   RowBox[{"xda_", ",", "psr_", ",", "ivs_", ",", "endT_"}], "]"}], ":=", 
  RowBox[{"Module", "[", 
   RowBox[{
    RowBox[{"{", 
     RowBox[{
      RowBox[{"vals", "=", 
       RowBox[{"Keys", "[", "xda", "]"}]}], ",", 
      RowBox[{"equs", "=", 
       RowBox[{"Values", "[", "xda", "]"}]}], ",", "tvals", ",", "eqs", ",", 
      "ini"}], "}"}], ",", "\[IndentingNewLine]", 
    RowBox[{
     RowBox[{"tvals", "=", 
      RowBox[{"vals", "/.", 
       RowBox[{
        RowBox[{"x", "[", "y__", "]"}], "\[Rule]", 
        RowBox[{
         RowBox[{"x", "[", "y", "]"}], "[", "t", "]"}]}]}]}], ";", 
     "\[IndentingNewLine]", 
     RowBox[{"eqs", "=", 
      RowBox[{"Thread", "[", 
       RowBox[{
        RowBox[{"D", "[", 
         RowBox[{"tvals", ",", "t"}], "]"}], "\[Equal]", 
        RowBox[{"(", 
         RowBox[{
          RowBox[{"equs", "/.", "psr"}], "/.", 
          RowBox[{
           RowBox[{"x", "[", "y__", "]"}], "\[Rule]", 
           RowBox[{
            RowBox[{"x", "[", "y", "]"}], "[", "t", "]"}]}]}], ")"}]}], 
       "]"}]}], ";", "\[IndentingNewLine]", 
     RowBox[{"ini", "=", 
      RowBox[{"Thread", "[", 
       RowBox[{
        RowBox[{"(", 
         RowBox[{"vals", "/.", 
          RowBox[{
           RowBox[{"x", "[", "y__", "]"}], "\[Rule]", 
           RowBox[{
            RowBox[{"x", "[", "y", "]"}], "[", "0", "]"}]}]}], ")"}], 
        "\[Equal]", "ivs"}], "]"}]}], ";", "\[IndentingNewLine]", 
     RowBox[{"Check", "[", 
      RowBox[{
       RowBox[{"NDSolve", "[", 
        RowBox[{
         RowBox[{"Join", "[", 
          RowBox[{"eqs", ",", "ini"}], "]"}], ",", "tvals", ",", 
         RowBox[{"{", 
          RowBox[{"t", ",", "0", ",", "endT"}], "}"}]}], "]"}], ",", 
       RowBox[{"Throw", "[", 
        RowBox[{"{", "}"}], "]"}]}], "]"}]}]}], "]"}]}]], "Input",
 CellChangeTimes->{{3.7773295941305404`*^9, 3.7773298067283907`*^9}, {
   3.7773301517872725`*^9, 3.7773301706407895`*^9}, {3.77733029407506*^9, 
   3.7773302960301027`*^9}, {3.7773304809767523`*^9, 
   3.7773304858052945`*^9}, {3.812057912862827*^9, 3.812057928747024*^9}, {
   3.8120579755293064`*^9, 3.812057981888274*^9}, {3.8120587234981365`*^9, 
   3.812059029433318*^9}, {3.8120624722497034`*^9, 3.81206248850935*^9}, {
   3.8120625309533076`*^9, 3.8120626655549755`*^9}, {3.8120639733127885`*^9, 
   3.8120640749389973`*^9}, {3.8120642494428077`*^9, 3.812064264138563*^9}, {
   3.8120643041176243`*^9, 3.812064310240299*^9}, {3.8120644066693544`*^9, 
   3.812064409679037*^9}, {3.8120708166590586`*^9, 3.8120708730242834`*^9}, {
   3.8120715024124727`*^9, 3.812071502915702*^9}, {3.8120715353145237`*^9, 
   3.8120715724425573`*^9}, {3.812071675340053*^9, 3.812071695365077*^9}, {
   3.8120748602943926`*^9, 3.812074861044329*^9}, {3.8120748912536592`*^9, 
   3.8120749569384003`*^9}, 3.8120750544432645`*^9, 3.8120764931664176`*^9, {
   3.8121430813984737`*^9, 3.812143087238799*^9}, {3.8123128399390306`*^9, 
   3.8123128497351513`*^9}, {3.812417693831735*^9, 3.8124176946066074`*^9}, {
   3.814382815282529*^9, 3.814382831879671*^9}, {3.8143851886119995`*^9, 
   3.8143852385042863`*^9}, {3.814385417809636*^9, 3.814385422012855*^9}, {
   3.814386420424264*^9, 3.814386422149821*^9}, {3.814386884405017*^9, 
   3.814386915011459*^9}, {3.814387330085327*^9, 3.814387334193554*^9}, {
   3.8143873937775807`*^9, 3.814387397188204*^9}, {3.8143874323348455`*^9, 
   3.814387481974698*^9}, {3.8143875146840696`*^9, 3.8143875935246854`*^9}, {
   3.8143876490968328`*^9, 3.814387661539402*^9}, {3.814387822727723*^9, 
   3.8143878333000565`*^9}, {3.8143878849794188`*^9, 3.814387915987373*^9}, {
   3.814388018565819*^9, 3.814388022134299*^9}, {3.8143881143175707`*^9, 
   3.814388122480678*^9}, {3.814388154337284*^9, 3.814388243164013*^9}, 
   3.8143916567375383`*^9, {3.81439169838103*^9, 3.814391702917113*^9}, {
   3.8149279258089685`*^9, 3.8149279384634256`*^9}, {3.8223675565743756`*^9, 
   3.8223675711303663`*^9}, 3.8223676600242157`*^9},
 CellLabel->"In[13]:=",ExpressionUUID->"0d775739-5202-4d9e-9bd0-88dd81c36d66"]
}, Open  ]],

Cell[CellGroupData[{

Cell["Display of concentration time evolution", "Subsection",
 CellChangeTimes->{{3.7700788192765055`*^9, 3.7700788782452297`*^9}, {
   3.770079545624532*^9, 3.7700795674693875`*^9}, {3.7700814570774193`*^9, 
   3.7700814633925276`*^9}, {3.7703102966669903`*^9, 3.770310309439828*^9}, 
   3.7706609524697027`*^9, {3.77066604851589*^9, 3.7706660494114943`*^9}, {
   3.77067082558375*^9, 3.770670872470297*^9}, 3.7710197220868235`*^9, {
   3.771019832876541*^9, 3.7710198487630205`*^9}, {3.7773235116569085`*^9, 
   3.777323516489011*^9}, 3.7773308329178767`*^9, 3.777493629477967*^9, {
   3.8122311313020725`*^9, 3.8122311664817696`*^9}, 
   3.8434974672391014`*^9},ExpressionUUID->"a6c46d24-4be2-407b-9cdd-\
f37f3a9a826f"],

Cell[BoxData[
 RowBox[{
  RowBox[{"plotTimeC", "[", 
   RowBox[{
   "xda_", ",", "psr_", ",", "ivs_", ",", "endT_", ",", "ptes_", ",", 
    "opt___"}], "]"}], ":=", 
  RowBox[{"Module", "[", 
   RowBox[{
    RowBox[{"{", "sol", "}"}], ",", "\[IndentingNewLine]", 
    RowBox[{
     RowBox[{"sol", "=", 
      RowBox[{"solveDeq", "[", 
       RowBox[{"xda", ",", "psr", ",", "ivs", ",", "endT"}], "]"}]}], ";", 
     "\[IndentingNewLine]", 
     RowBox[{"Plot", "[", 
      RowBox[{
       RowBox[{"Evaluate", "[", 
        RowBox[{
         RowBox[{"ptes", "/.", 
          RowBox[{
           RowBox[{"x", "[", "y__", "]"}], "\[Rule]", 
           RowBox[{
            RowBox[{"x", "[", "y", "]"}], "[", "t", "]"}]}]}], "/.", 
         RowBox[{"sol", "[", 
          RowBox[{"[", "1", "]"}], "]"}]}], "]"}], ",", 
       RowBox[{"{", 
        RowBox[{"t", ",", "0", ",", "endT"}], "}"}], ",", 
       RowBox[{"PlotLegends", "\[Rule]", "ptes"}], ",", "opt"}], "]"}]}]}], 
   "]"}]}]], "Input",
 CellChangeTimes->{{3.812141489946599*^9, 3.812141493719347*^9}, {
   3.812141525089321*^9, 3.8121415817597294`*^9}, {3.8121419678114705`*^9, 
   3.8121420184282923`*^9}, {3.812142061549122*^9, 3.8121421316589537`*^9}, {
   3.812142484993788*^9, 3.8121425171333504`*^9}, {3.8121425860742254`*^9, 
   3.8121426015836487`*^9}, {3.8121431848684177`*^9, 
   3.8121431906197834`*^9}, {3.8121442406227055`*^9, 3.812144281241567*^9}, {
   3.8121443843677797`*^9, 3.812144414667641*^9}, {3.8121452704125705`*^9, 
   3.8121453169109826`*^9}, {3.812145354980954*^9, 3.8121453580152044`*^9}, {
   3.8121469987468867`*^9, 3.8121470560382824`*^9}, {3.8121483389259863`*^9, 
   3.8121484328944836`*^9}, {3.8121486731855965`*^9, 3.812148709550022*^9}, {
   3.812148739962646*^9, 3.812148772948844*^9}, {3.8121488799895964`*^9, 
   3.812148900345131*^9}, {3.8121489351007757`*^9, 3.812148955703967*^9}, {
   3.8121489859641843`*^9, 3.812149111416246*^9}, {3.812152459080495*^9, 
   3.8121524754402294`*^9}, {3.81215287035351*^9, 3.812152961440047*^9}, 
   3.8121529914502764`*^9, {3.812153022454632*^9, 3.8121532171598372`*^9}, {
   3.8123128559562187`*^9, 3.812312870010907*^9}, {3.812313486696726*^9, 
   3.812313494969387*^9}, {3.8123135995178394`*^9, 3.8123136056844263`*^9}, {
   3.8123144155845485`*^9, 3.8123144246869636`*^9}, {3.8123300648596096`*^9, 
   3.8123300672375836`*^9}, {3.8123301313249216`*^9, 3.812330155193968*^9}, {
   3.812417706295954*^9, 3.812417707266356*^9}, {3.812419601046498*^9, 
   3.8124196012390127`*^9}, {3.8143894176291366`*^9, 3.814389517741756*^9}, 
   3.814389965189747*^9, {3.8143900211773586`*^9, 3.8143900229446926`*^9}, {
   3.8143905485232787`*^9, 3.8143905825324326`*^9}, 3.8143917869742627`*^9, {
   3.814393277501981*^9, 3.814393277781198*^9}, {3.8148474710803113`*^9, 
   3.8148474728934636`*^9}, {3.814927945805793*^9, 3.8149279519922447`*^9}},
 CellLabel->"In[14]:=",ExpressionUUID->"644e9e8f-8ae2-4437-ae77-15c48349602c"],

Cell[BoxData[
 RowBox[{
  RowBox[{"plotTimeCPrts", "[", 
   RowBox[{
   "prts_", ",", "psr_", ",", "ivs_", ",", "endT_", ",", "ptes_", ",", 
    "opt___"}], "]"}], ":=", 
  RowBox[{"Module", "[", 
   RowBox[{
    RowBox[{"{", 
     RowBox[{
      RowBox[{"ncr", "=", 
       RowBox[{"Max", "[", 
        RowBox[{"First", "/@", 
         RowBox[{"Flatten", "[", "prts", "]"}]}], "]"}]}], ",", "xda"}], 
     "}"}], ",", 
    RowBox[{"(*", 
     RowBox[{
      RowBox[{
       RowBox[{"2021", "/", "02"}], "/", "17"}], "\:8ffd\:52a0"}], "*)"}], 
    "\[IndentingNewLine]", 
    RowBox[{
     RowBox[{"xda", "=", 
      RowBox[{"xMergeDeqAss", "[", 
       RowBox[{
        RowBox[{"xDeqAssLMA", "[", "ncr", "]"}], ",", "prts"}], "]"}]}], ";", 
     RowBox[{"plotTimeC", "[", 
      RowBox[{
      "xda", ",", "psr", ",", "ivs", ",", "endT", ",", "ptes", ",", "opt"}], 
      "]"}]}]}], "]"}]}]], "Input",
 CellChangeTimes->{{3.822176873559454*^9, 3.822177148316498*^9}, {
  3.822177502851448*^9, 3.8221775303257723`*^9}, {3.8221775956332464`*^9, 
  3.8221776207463684`*^9}, {3.8221827215020595`*^9, 3.8221827437871103`*^9}, {
  3.8221829114301405`*^9, 3.8221829220381823`*^9}, {3.822255140617856*^9, 
  3.8222551434140596`*^9}, {3.822280453865282*^9, 3.822280482167163*^9}, {
  3.822450526818843*^9, 3.822450604692234*^9}, {3.822450639692375*^9, 
  3.8224507080041*^9}, {3.822450772083112*^9, 3.8224507738283796`*^9}, {
  3.8224510951587696`*^9, 3.822451118768754*^9}, {3.8224512137575855`*^9, 
  3.8224512352613153`*^9}, {3.822510937941683*^9, 3.8225109527257786`*^9}},
 CellLabel->"In[15]:=",ExpressionUUID->"ce819801-72f7-41c6-9fee-e466555d9d6e"]
}, Open  ]]
}, Open  ]],

Cell[CellGroupData[{

Cell["Stability analysis", "Section",
 CellChangeTimes->{{3.7700788192765055`*^9, 3.7700788782452297`*^9}, {
   3.770079545624532*^9, 3.7700795674693875`*^9}, {3.7700814570774193`*^9, 
   3.7700814633925276`*^9}, {3.7703102966669903`*^9, 3.770310309439828*^9}, 
   3.7706609524697027`*^9, {3.77066604851589*^9, 3.7706660494114943`*^9}, {
   3.77067082558375*^9, 3.770670872470297*^9}, 3.7710197220868235`*^9, {
   3.771019832876541*^9, 3.7710198487630205`*^9}, {3.7773235116569085`*^9, 
   3.777323516489011*^9}, 3.7773308329178767`*^9, 3.777493629477967*^9, {
   3.8122311313020725`*^9, 3.812231195353366*^9}, {3.8122312351518664`*^9, 
   3.8122312676785774`*^9}, {3.8127672083059626`*^9, 3.8127672100284724`*^9}, 
   3.8434974735106554`*^9},ExpressionUUID->"c362bf3a-37c0-4842-9d58-\
e16128db2073"],

Cell[CellGroupData[{

Cell["\<\
Determine if the maximum absolute value of the difference between the two \
value lists is less than equErr times the corresponding total concentration \
(tcs).\
\>", "Subsection",
 CellChangeTimes->{{3.7700788192765055`*^9, 3.7700788782452297`*^9}, {
   3.770079545624532*^9, 3.7700795674693875`*^9}, {3.7700814570774193`*^9, 
   3.7700814633925276`*^9}, {3.7703102966669903`*^9, 3.770310309439828*^9}, 
   3.7706609524697027`*^9, {3.77066604851589*^9, 3.7706660494114943`*^9}, {
   3.77067082558375*^9, 3.770670872470297*^9}, 3.7710197220868235`*^9, {
   3.771019832876541*^9, 3.7710198487630205`*^9}, {3.7773235116569085`*^9, 
   3.777323516489011*^9}, 3.7773308329178767`*^9, 3.777493629477967*^9, {
   3.8122311313020725`*^9, 3.812231195353366*^9}, {3.8122312351518664`*^9, 
   3.8122312676785774`*^9}, {3.8127669862743483`*^9, 3.812766987306842*^9}, {
   3.8127671615961175`*^9, 3.8127671821493073`*^9}, {3.8130917068291073`*^9, 
   3.8130918412023363`*^9}, 3.8130971723934917`*^9, 
   3.8434974809832115`*^9},ExpressionUUID->"abde9a48-015c-49e6-bf6f-\
2327b3b1427d"],

Cell[BoxData[
 RowBox[{
  RowBox[{"valsEqual", "[", 
   RowBox[{
   "v1_", ",", "v2_", ",", "tcs_", ",", "xps_", ",", "vals_", ",", 
    "equErr_"}], "]"}], ":=", 
  RowBox[{"Module", "[", 
   RowBox[{
    RowBox[{"{", "rplrs", "}"}], ",", "\[IndentingNewLine]", 
    RowBox[{
     RowBox[{"rplrs", "=", 
      RowBox[{"Sort", "[", 
       RowBox[{"Flatten", "[", 
        RowBox[{"Thread", "/@", 
         RowBox[{"Thread", "[", 
          RowBox[{"xps", "\[Rule]", "tcs"}], "]"}]}], "]"}], "]"}]}], ";", 
     "\[IndentingNewLine]", 
     RowBox[{"And", "@@", 
      RowBox[{"Thread", "[", 
       RowBox[{
        RowBox[{"Abs", "[", 
         RowBox[{"v1", "-", "v2"}], "]"}], "<", 
        RowBox[{
         RowBox[{"(", 
          RowBox[{"vals", "/.", "rplrs"}], ")"}], "*", "equErr"}]}], 
       "]"}]}]}]}], "]"}]}]], "Input",
 CellChangeTimes->{{3.8130901469776516`*^9, 3.8130903707505937`*^9}, {
   3.813090605885852*^9, 3.813090642324375*^9}, {3.813090768546599*^9, 
   3.8130908007478275`*^9}, {3.8130908834361167`*^9, 
   3.8130909376099725`*^9}, {3.8130911207861443`*^9, 3.813091126516137*^9}, {
   3.8130913094262476`*^9, 3.813091397822054*^9}, {3.8130915149154267`*^9, 
   3.8130915441181917`*^9}, {3.8130916170910373`*^9, 3.8130916196013803`*^9}, 
   3.813092506955806*^9, {3.813097084164917*^9, 3.813097093076259*^9}, {
   3.814480304780941*^9, 3.814480329319519*^9}, {3.814488561376151*^9, 
   3.8144885882862005`*^9}, {3.81448895273482*^9, 3.8144889979411097`*^9}, {
   3.814489814690653*^9, 3.814489895293384*^9}, {3.814490087515701*^9, 
   3.8144900895562754`*^9}, {3.814490455912081*^9, 3.8144904563403597`*^9}, {
   3.814927993938241*^9, 3.81492800095815*^9}, {3.823107580313985*^9, 
   3.823107592625368*^9}},
 CellLabel->"In[16]:=",ExpressionUUID->"982ea1d2-63ef-4951-beb7-619429dbb641"]
}, Open  ]],

Cell[CellGroupData[{

Cell["\<\
Return stable equilibrium solution and number of calculation iterations\
\>", "Subsection",
 CellChangeTimes->{{3.7700788192765055`*^9, 3.7700788782452297`*^9}, {
   3.770079545624532*^9, 3.7700795674693875`*^9}, {3.7700814570774193`*^9, 
   3.7700814633925276`*^9}, {3.7703102966669903`*^9, 3.770310309439828*^9}, 
   3.7706609524697027`*^9, {3.77066604851589*^9, 3.7706660494114943`*^9}, {
   3.77067082558375*^9, 3.770670872470297*^9}, 3.7710197220868235`*^9, {
   3.771019832876541*^9, 3.7710198487630205`*^9}, {3.7773235116569085`*^9, 
   3.777323516489011*^9}, 3.7773308329178767`*^9, 3.777493629477967*^9, {
   3.8122311313020725`*^9, 3.812231195353366*^9}, {3.8122312351518664`*^9, 
   3.8122312676785774`*^9}, {3.8127669862743483`*^9, 3.812766987306842*^9}, {
   3.8127671615961175`*^9, 3.8127671821493073`*^9}, 
   3.8434974873986835`*^9},ExpressionUUID->"946e82d6-92dc-4d93-8769-\
99919f43b021"],

Cell[BoxData[
 RowBox[{
  RowBox[{"getSS", "[", 
   RowBox[{"xda_", ",", "psr_", ",", "ivs_", ",", "xps_"}], "]"}], ":=", 
  RowBox[{"Module", "[", 
   RowBox[{
    RowBox[{"{", 
     RowBox[{
      RowBox[{"vals", "=", 
       RowBox[{"Keys", "[", "xda", "]"}]}], ",", 
      RowBox[{"equs", "=", 
       RowBox[{"Values", "[", "xda", "]"}]}], ",", "tcs", ",", "tvals", ",", 
      "eqs", ",", "ini", ",", "lV", ",", "i", ",", "sV", ",", "sol"}], "}"}], 
    ",", "\[IndentingNewLine]", 
    RowBox[{
     RowBox[{"tcs", "=", 
      RowBox[{
       RowBox[{"Total", "/@", "xps"}], "/.", 
       RowBox[{"Thread", "[", 
        RowBox[{"vals", "\[Rule]", "ivs"}], "]"}]}]}], ";", 
     "\[IndentingNewLine]", 
     RowBox[{"tvals", "=", 
      RowBox[{"vals", "/.", 
       RowBox[{
        RowBox[{"x", "[", "y__", "]"}], "\[Rule]", 
        RowBox[{
         RowBox[{"x", "[", "y", "]"}], "[", "t", "]"}]}]}]}], ";", 
     "\[IndentingNewLine]", 
     RowBox[{"eqs", "=", 
      RowBox[{"Thread", "[", 
       RowBox[{
        RowBox[{"D", "[", 
         RowBox[{"tvals", ",", "t"}], "]"}], "\[Equal]", 
        RowBox[{"(", 
         RowBox[{
          RowBox[{"equs", "/.", "psr"}], "/.", 
          RowBox[{
           RowBox[{"x", "[", "y__", "]"}], "\[Rule]", 
           RowBox[{
            RowBox[{"x", "[", "y", "]"}], "[", "t", "]"}]}]}], ")"}]}], 
       "]"}]}], ";", "\[IndentingNewLine]", 
     RowBox[{"For", "[", 
      RowBox[{
       RowBox[{
        RowBox[{"sV", "=", " ", "ivs"}], ";", " ", 
        RowBox[{"i", " ", "=", " ", "0"}]}], ",", " ", 
       RowBox[{"i", " ", "<", " ", "maxIteration"}], ",", " ", 
       RowBox[{"i", "++"}], ",", "\[IndentingNewLine]", 
       RowBox[{
        RowBox[{"ini", "=", 
         RowBox[{"Thread", "[", 
          RowBox[{
           RowBox[{"(", 
            RowBox[{"vals", "/.", 
             RowBox[{
              RowBox[{"x", "[", "y__", "]"}], "\[Rule]", 
              RowBox[{
               RowBox[{"x", "[", "y", "]"}], "[", "0", "]"}]}]}], ")"}], 
           "\[Equal]", "sV"}], "]"}]}], ";", "\[IndentingNewLine]", 
        RowBox[{"sol", "=", 
         RowBox[{"Check", "[", 
          RowBox[{
           RowBox[{"NDSolve", "[", 
            RowBox[{
             RowBox[{"Join", "[", 
              RowBox[{"eqs", ",", "ini"}], "]"}], ",", "tvals", ",", 
             RowBox[{"{", 
              RowBox[{"t", ",", "0", ",", "stepT"}], "}"}]}], 
            RowBox[{"(*", 
             RowBox[{",", 
              RowBox[{"MaxSteps", "\[Rule]", "Infinity"}]}], "*)"}], "]"}], 
           ",", 
           RowBox[{"Throw", "[", 
            RowBox[{"{", "}"}], "]"}]}], "]"}]}], ";", 
        RowBox[{"(*", 
         RowBox[{
          RowBox[{
           RowBox[{"2021", "/", "01"}], "/", "23"}], " ", "Error", " ", 
          "avoidance"}], "*)"}], "\[IndentingNewLine]", 
        RowBox[{"lV", "=", 
         RowBox[{"Chop", "[", 
          RowBox[{
           RowBox[{"sol", "[", 
            RowBox[{"[", 
             RowBox[{"1", ",", "All", ",", "2"}], "]"}], "]"}], "/.", 
           RowBox[{"t", "\[Rule]", "stepT"}]}], "]"}]}], ";", 
        RowBox[{"(*", 
         RowBox[{"Chop", ":", 
          RowBox[{
          "avoid", " ", "messages", " ", "about", " ", "differences", " ", 
           "between", " ", "small", " ", "numbers"}]}], "*)"}], 
        "\[IndentingNewLine]", 
        RowBox[{"If", "[", 
         RowBox[{
          RowBox[{"valsEqual", "[", 
           RowBox[{
           "lV", ",", "sV", ",", "tcs", ",", "xps", ",", "vals", ",", 
            "conErr"}], "]"}], ",", " ", 
          RowBox[{"Return", "[", 
           RowBox[{"{", 
            RowBox[{"i", ",", " ", "lV"}], "}"}], "]"}], ",", " ", 
          RowBox[{"sV", " ", "=", " ", "lV"}]}], "]"}]}]}], "]"}], ";", 
     "\[IndentingNewLine]", 
     RowBox[{"{", 
      RowBox[{"i", ",", "lV"}], "}"}]}]}], "]"}]}]], "Input",
 CellChangeTimes->{{3.812141489946599*^9, 3.812141493719347*^9}, {
   3.812141525089321*^9, 3.8121415817597294`*^9}, {3.8121419678114705`*^9, 
   3.8121420184282923`*^9}, {3.812142061549122*^9, 3.8121421316589537`*^9}, {
   3.812142484993788*^9, 3.8121425171333504`*^9}, {3.8121425860742254`*^9, 
   3.8121426015836487`*^9}, {3.8121431848684177`*^9, 
   3.8121431906197834`*^9}, {3.8121583521871457`*^9, 3.812158393438439*^9}, {
   3.8121586843766966`*^9, 3.8121586896980686`*^9}, {3.812158867138482*^9, 
   3.812158916561432*^9}, {3.812160427975856*^9, 3.8121604665034447`*^9}, {
   3.812160520009062*^9, 3.8121606678993254`*^9}, 3.8121609202183857`*^9, {
   3.8121610391354494`*^9, 3.81216106614826*^9}, {3.8121611038624153`*^9, 
   3.812161129872635*^9}, {3.8123128750219803`*^9, 3.812312889719308*^9}, {
   3.8123136320337415`*^9, 3.8123136483002324`*^9}, 3.812335166320715*^9, {
   3.8124185748183336`*^9, 3.8124185783748283`*^9}, {3.812419623546582*^9, 
   3.812419623729096*^9}, {3.813015844781637*^9, 3.813015986377007*^9}, {
   3.8130919379633255`*^9, 3.8130920105959573`*^9}, {3.8130920478679857`*^9, 
   3.8130921142515182`*^9}, 3.8130921465919437`*^9, {3.8130921887660713`*^9, 
   3.813092208959708*^9}, {3.813092274228467*^9, 3.8130923050994105`*^9}, {
   3.813096010114211*^9, 3.8130960342821045`*^9}, {3.8137071628118343`*^9, 
   3.8137071697027063`*^9}, {3.813707627937482*^9, 3.81370775908263*^9}, {
   3.814480368230543*^9, 3.814480387873028*^9}, {3.8144804627974167`*^9, 
   3.8144804670837955`*^9}, {3.8144808952319994`*^9, 3.814480933280405*^9}, {
   3.8144810205372534`*^9, 3.8144810221277065`*^9}, {3.814481320383748*^9, 
   3.8144813306879454`*^9}, {3.8144813633597355`*^9, 3.814481397295884*^9}, {
   3.814488350296219*^9, 3.8144884788856564`*^9}, {3.814488527481*^9, 
   3.8144885282207813`*^9}, {3.814488613684498*^9, 3.814488614156657*^9}, {
   3.814490191402062*^9, 3.814490223288314*^9}, {3.8144903221957064`*^9, 
   3.8144903281735077`*^9}, 3.8144904075822797`*^9, {3.814927961742654*^9, 
   3.8149280270526037`*^9}, {3.816303154275751*^9, 3.8163031550510736`*^9}, {
   3.8203433418723345`*^9, 3.8203433702629976`*^9}, {3.8203434440132985`*^9, 
   3.820343446685054*^9}, {3.8203435313571653`*^9, 3.8203435491071815`*^9}, {
   3.820343868389352*^9, 3.8203438713891296`*^9}, {3.8203448460476604`*^9, 
   3.820344846297654*^9}, {3.820365408572117*^9, 3.820365425556545*^9}, {
   3.820365865385939*^9, 3.8203658699172525`*^9}, 3.8231075758348923`*^9, 
   3.8231076266297126`*^9, {3.823107746959691*^9, 3.823107747467383*^9}, {
   3.823107948225023*^9, 3.8231079486484623`*^9}, {3.8231316376578474`*^9, 
   3.8231317322249956`*^9}, {3.8231395198439236`*^9, 3.82313952735675*^9}, {
   3.843498401325307*^9, 
   3.8434984106836586`*^9}},ExpressionUUID->"8881b526-813d-411a-b53d-\
dba46bbe9d00"]
}, Open  ]],

Cell[CellGroupData[{

Cell["\<\
Remove duplicate values that can be regarded as the same value at the stable \
point of convergence for each initial value (not tested).\
\>", "Subsection",
 CellChangeTimes->{{3.7700788192765055`*^9, 3.7700788782452297`*^9}, {
   3.770079545624532*^9, 3.7700795674693875`*^9}, {3.7700814570774193`*^9, 
   3.7700814633925276`*^9}, {3.7703102966669903`*^9, 3.770310309439828*^9}, 
   3.7706609524697027`*^9, {3.77066604851589*^9, 3.7706660494114943`*^9}, {
   3.77067082558375*^9, 3.770670872470297*^9}, {3.7710197345425215`*^9, 
   3.7710197544233522`*^9}, {3.77101980201308*^9, 3.771019803856115*^9}, {
   3.771019997158177*^9, 3.7710199981186056`*^9}, {3.771032365203696*^9, 
   3.771032449173127*^9}, {3.7710324850272093`*^9, 3.771032506439949*^9}, {
   3.7774982639813533`*^9, 3.7774982696163244`*^9}, {3.7794791507025037`*^9, 
   3.779479164389793*^9}, {3.779480635990111*^9, 3.779480690539871*^9}, {
   3.8145026506505632`*^9, 3.8145026574012876`*^9}, {3.8145027855495644`*^9, 
   3.814502786688489*^9}, 
   3.843497495136832*^9},ExpressionUUID->"65441fe0-85e6-4537-94f5-\
68416e21c9c6"],

Cell[BoxData[
 RowBox[{
  RowBox[{
   RowBox[{"delEqualSS", "[", 
    RowBox[{"ss_", ",", "tcs_", ",", "xsep_", ",", "vals_"}], "]"}], ":=", 
   "\[IndentingNewLine]", 
   RowBox[{"If", "[", 
    RowBox[{
     RowBox[{
      RowBox[{"Max", "[", 
       RowBox[{"ss", "[", 
        RowBox[{"[", 
         RowBox[{"All", ",", "1"}], "]"}], "]"}], "]"}], "\[Equal]", 
      "maxIteration"}], ",", 
     RowBox[{"{", "}"}], ",", "\[IndentingNewLine]", 
     RowBox[{"DeleteDuplicates", "[", 
      RowBox[{
       RowBox[{"ss", "[", 
        RowBox[{"[", 
         RowBox[{"All", ",", "2"}], "]"}], "]"}], ",", 
       RowBox[{
        RowBox[{"valsEqual", "[", 
         RowBox[{
         "#1", ",", "#2", ",", "tcs", ",", "xsep", ",", "vals", ",", 
          "conErr"}], "]"}], "&"}]}], "]"}]}], "]"}]}], ";"}]], "Input",
 CellChangeTimes->{{3.8126845725725627`*^9, 3.8126845962776847`*^9}, {
   3.8126846634655943`*^9, 3.8126847058766165`*^9}, {3.8126847947477922`*^9, 
   3.8126848916071467`*^9}, {3.812684952308155*^9, 3.8126849669229174`*^9}, {
   3.8130940225648975`*^9, 3.8130941119142156`*^9}, {3.813094143496063*^9, 
   3.8130941713526387`*^9}, {3.8145027307319856`*^9, 
   3.8145027698892384`*^9}, {3.823107649499612*^9, 3.823107650752061*^9}, 
   3.8231077608822813`*^9},
 CellLabel->"In[18]:=",ExpressionUUID->"f111a698-99fc-4def-b7bb-25a467bc2716"]
}, Open  ]]
}, Open  ]],

Cell[CellGroupData[{

Cell["Describing a control network by partition", "Section",
 CellChangeTimes->{{3.8150839183810043`*^9, 3.8150839288487315`*^9}, {
   3.815266415072757*^9, 3.815266423464553*^9}, 3.8434975019722424`*^9, 
   3.843498128203122*^9},ExpressionUUID->"4ce0b52f-f00d-4af1-a6e9-\
84c0e3c6ffb8"],

Cell[CellGroupData[{

Cell["Generating a partition", "Subsection",
 CellChangeTimes->{{3.8150839183810043`*^9, 3.8150839288487315`*^9}, 
   3.8434975080561333`*^9, {3.8434981177317142`*^9, 
   3.8434981242269125`*^9}},ExpressionUUID->"95a60726-f957-4711-9531-\
4dc6a6334b50"],

Cell[CellGroupData[{

Cell["Using packages (SetPartitions, RandomSetPartition)", "Subsubsection",
 CellChangeTimes->{{3.815083583979365*^9, 3.8150835989762754`*^9}, {
   3.8150836486037064`*^9, 3.815083653125573*^9}, {3.815266462155292*^9, 
   3.815266489335558*^9}, 
   3.8434975182387285`*^9},ExpressionUUID->"069f0809-e875-4a84-866d-\
0a834e4bc3fb"],

Cell[BoxData[
 RowBox[{
  RowBox[{"Quiet", "[", 
   RowBox[{"Needs", "[", "\"\<Combinatorica`\>\"", "]"}], "]"}], 
  ";"}]], "Input",
 CellChangeTimes->{{3.8150115741421747`*^9, 3.8150116081601243`*^9}, {
   3.8150116595731983`*^9, 3.815011682666462*^9}, 3.815083402242099*^9, {
   3.8151829106841617`*^9, 3.8151829160744762`*^9}},
 CellLabel->"In[19]:=",ExpressionUUID->"0af16a77-4c42-4d35-9d3c-0af0c787c6ba"],

Cell[BoxData[
 RowBox[{
  RowBox[{"Quiet", "[", 
   RowBox[{"Unprotect", "[", 
    RowBox[{
    "Combinatorica`EdgeStyle", ",", "Combinatorica`Graph", ",", 
     "Combinatorica`EdgeWeight"}], "]"}], "]"}], ";"}]], "Input",
 CellChangeTimes->{{3.815103435228656*^9, 3.8151034479579525`*^9}, {
   3.815103493772977*^9, 3.815103514096982*^9}, {3.815103622063633*^9, 
   3.815103630246567*^9}, 3.8151037252428646`*^9, {3.8151829718007307`*^9, 
   3.8151829748044662`*^9}, {3.8151830062448025`*^9, 3.8151830140128975`*^9}, 
   3.81688959873654*^9, {3.8168920477546263`*^9, 3.816892055165524*^9}, {
   3.8168921091517954`*^9, 3.8168921113344336`*^9}},
 CellLabel->"In[20]:=",ExpressionUUID->"f6877152-7a4d-4e9c-b9d7-62839e5f3d0f"],

Cell[BoxData[
 RowBox[{
  RowBox[{"Quiet", "[", 
   RowBox[{"Remove", "[", 
    RowBox[{
    "Combinatorica`EdgeStyle", ",", "Combinatorica`Graph", ",", 
     "Combinatorica`EdgeWeight"}], "]"}], "]"}], ";"}]], "Input",
 CellChangeTimes->{{3.815183019640601*^9, 3.8151830333308754`*^9}, {
   3.8168895125383987`*^9, 3.816889517331572*^9}, 3.816892065777439*^9, 
   3.8168921406218476`*^9},
 CellLabel->"In[21]:=",ExpressionUUID->"382c4baf-bde0-47a1-aa69-950ed29d19ad"]
}, Open  ]],

Cell[CellGroupData[{

Cell["We can even define it.", "Subsubsection",
 CellChangeTimes->{{3.815083583979365*^9, 3.8150835989762754`*^9}, 
   3.8434975239298935`*^9},ExpressionUUID->"b9ca8846-80f8-460b-a908-\
5d6d115df824"],

Cell[BoxData[{
 RowBox[{
  RowBox[{"partition", "[", 
   RowBox[{"{", "x_", "}"}], "]"}], ":=", 
  RowBox[{"{", 
   RowBox[{"{", 
    RowBox[{"{", "x", "}"}], "}"}], "}"}]}], "\n", 
 RowBox[{
  RowBox[{"partition", "[", 
   RowBox[{"{", 
    RowBox[{"r__", ",", "x_"}], "}"}], "]"}], ":=", 
  RowBox[{"Join", "@@", 
   RowBox[{"(", 
    RowBox[{
     RowBox[{
      RowBox[{"ReplaceList", "[", 
       RowBox[{"#", ",", 
        RowBox[{"{", 
         RowBox[{
          RowBox[{
           RowBox[{"{", 
            RowBox[{"b___", ",", 
             RowBox[{"{", "S__", "}"}], ",", "a___"}], "}"}], 
           "\[RuleDelayed]", 
           RowBox[{"{", 
            RowBox[{"b", ",", 
             RowBox[{"{", 
              RowBox[{"S", ",", "x"}], "}"}], ",", "a"}], "}"}]}], ",", 
          RowBox[{
           RowBox[{"{", "S__", "}"}], "\[RuleDelayed]", 
           RowBox[{"{", 
            RowBox[{"S", ",", 
             RowBox[{"{", "x", "}"}]}], "}"}]}]}], "}"}]}], "]"}], "&"}], "/@", 
     RowBox[{"partition", "[", 
      RowBox[{"{", "r", "}"}], "]"}]}], ")"}]}]}]}], "Input",
 CellChangeTimes->{{3.8150834928142977`*^9, 3.8150834961523743`*^9}},
 CellLabel->"In[22]:=",ExpressionUUID->"91717245-810e-499b-8865-f2ac116d93f7"]
}, Open  ]],

Cell[CellGroupData[{

Cell["Random generation of divisions", "Subsubsection",
 CellChangeTimes->{{3.815083583979365*^9, 3.8150835989762754`*^9}, {
   3.8150836486037064`*^9, 3.815083653125573*^9}, {3.815256240300125*^9, 
   3.8152562497505536`*^9}, 
   3.843497529805436*^9},ExpressionUUID->"978c59ec-0dd2-44c4-9149-\
b34bd09cdf3e"],

Cell[BoxData[
 RowBox[{
  RowBox[{"makeRandomPartition", "[", "ncr_", "]"}], ":=", 
  RowBox[{"RandomSetPartition", "[", 
   RowBox[{"Flatten", "[", 
    RowBox[{
     RowBox[{
      RowBox[{"{", 
       RowBox[{
        RowBox[{"s", "[", "#", "]"}], ",", 
        RowBox[{"p", "[", "#", "]"}], ",", 
        RowBox[{"e", "[", "#", "]"}]}], "}"}], "&"}], "/@", 
     RowBox[{"Range", "[", "ncr", "]"}]}], "]"}], "]"}]}]], "Input",
 CellLabel->"In[24]:=",ExpressionUUID->"f97bb689-9f63-4993-b13e-03edd2b9550e"]
}, Open  ]]
}, Open  ]],

Cell[CellGroupData[{

Cell["Distance between divisions", "Subsection",
 CellChangeTimes->{{3.8150839183810043`*^9, 3.815083944320704*^9}, 
   3.8434975360209866`*^9},ExpressionUUID->"95da4d92-4e1e-4652-bcd6-\
e347863c304a"],

Cell[BoxData[
 RowBox[{
  RowBox[{"partDistance", "[", 
   RowBox[{"{", 
    RowBox[{"p1_", ",", "p2_"}], "}"}], "]"}], ":=", 
  RowBox[{"Max", "[", 
   RowBox[{
    RowBox[{"partDistance2", "[", 
     RowBox[{"p2", ",", "p1"}], "]"}], ",", 
    RowBox[{"partDistance2", "[", 
     RowBox[{"p1", ",", "p2"}], "]"}]}], "]"}]}]], "Input",
 CellChangeTimes->{{3.8150874783413277`*^9, 3.8150875481591225`*^9}, {
  3.81510230656678*^9, 3.8151023070145807`*^9}, {3.8168155020694456`*^9, 
  3.816815504916171*^9}},
 CellLabel->"In[25]:=",ExpressionUUID->"428f21bc-464b-43c9-a107-07830608c733"],

Cell[BoxData[
 RowBox[{
  RowBox[{"partDistance2", "[", 
   RowBox[{"p1_", ",", "p2_"}], "]"}], ":=", 
  RowBox[{"Max", "[", 
   RowBox[{
    RowBox[{
     RowBox[{"partDistance1", "[", 
      RowBox[{"p1", ",", "#"}], "]"}], "&"}], "/@", "p2"}], "]"}]}]], "Input",
 CellChangeTimes->{{3.8150858218773746`*^9, 3.8150858390193033`*^9}, {
   3.815085915225033*^9, 3.815085921419567*^9}, {3.8150866603487525`*^9, 
   3.8150866645653133`*^9}, {3.815086702844921*^9, 3.81508670432296*^9}, {
   3.815087067742055*^9, 3.8150870942845106`*^9}, 3.8150874726475215`*^9},
 CellLabel->"In[26]:=",ExpressionUUID->"bf26d0c8-abff-445c-a21e-1f0e3e3b7b63"],

Cell[BoxData[
 RowBox[{
  RowBox[{"partDistance1", "[", 
   RowBox[{"p_", ",", "e_"}], "]"}], ":=", 
  RowBox[{"Min", "[", 
   RowBox[{
    RowBox[{
     RowBox[{"setDistance", "[", 
      RowBox[{"e", ",", "#"}], "]"}], "&"}], "/@", "p"}], "]"}]}]], "Input",
 CellChangeTimes->{{3.815086706501915*^9, 3.8150867410619516`*^9}, {
  3.8150870270412984`*^9, 3.8150870554553757`*^9}},
 CellLabel->"In[27]:=",ExpressionUUID->"48b5e0f4-a7d8-44ce-9860-f85d0971bbd5"],

Cell[BoxData[
 RowBox[{
  RowBox[{"setDistance", "[", 
   RowBox[{"s1_", ",", "s2_"}], "]"}], ":=", 
  RowBox[{"Length", "[", 
   RowBox[{"Complement", "[", 
    RowBox[{
     RowBox[{"Union", "[", 
      RowBox[{"s1", ",", "s2"}], "]"}], ",", 
     RowBox[{"Intersection", "[", 
      RowBox[{"s1", ",", "s2"}], "]"}]}], "]"}], "]"}]}]], "Input",
 CellChangeTimes->{{3.8150853201779127`*^9, 3.815085345729971*^9}, {
  3.815085539135518*^9, 3.815085549666088*^9}, {3.8150856540164347`*^9, 
  3.815085661273164*^9}, {3.8150857167133327`*^9, 3.8150857188371053`*^9}, {
  3.8150858453004665`*^9, 3.8150858652777257`*^9}},
 CellLabel->"In[28]:=",ExpressionUUID->"2ea91575-1c02-4f61-8c8c-604f855e3c2d"]
}, Open  ]],

Cell[CellGroupData[{

Cell["Graphical display of divisions", "Subsection",
 CellChangeTimes->{{3.8150839183810043`*^9, 3.815083944320704*^9}, {
   3.8150924813257637`*^9, 3.815092485775572*^9}, 
   3.84349754238581*^9},ExpressionUUID->"abbefdc2-3b67-4c49-9b1e-\
f11d7decf155"],

Cell["\<\
The basic unit of a graph is s -> e -> p. The identity is described by the \
same node for s and p, and by an arc (dotted line) for s and e or p and e.\
\>", "Text",
 CellChangeTimes->{{3.8151971920949335`*^9, 3.8151971982405033`*^9}, 
   3.8434975526894255`*^9},ExpressionUUID->"d5e304bd-56f6-4009-a9a7-\
1cb3db794088"],

Cell[BoxData[
 RowBox[{
  RowBox[{"framedNode", "[", "l_", "]"}], ":=", 
  RowBox[{"Labeled", "[", 
   RowBox[{"l", ",", 
    RowBox[{"Placed", "[", 
     RowBox[{
      RowBox[{"Framed", "[", "l", "]"}], ",", "Center"}], "]"}]}], 
   "]"}]}]], "Input",
 CellChangeTimes->{{3.815251881915271*^9, 3.81525193099514*^9}, 
   3.815251967672022*^9, {3.815252046017478*^9, 3.81525205564497*^9}, {
   3.8152631536151967`*^9, 3.8152631540583076`*^9}, 3.815440189820798*^9},
 CellLabel->"In[29]:=",ExpressionUUID->"17ed1b6e-9cf8-413d-a059-9acbdd9fb5f9"],

Cell[BoxData[
 RowBox[{
  RowBox[{"mmAnode", "[", "num_", "]"}], ":=", 
  RowBox[{"{", 
   RowBox[{
    RowBox[{"framedNode", "[", 
     RowBox[{"x", "[", 
      RowBox[{"s", "[", "num", "]"}], "]"}], "]"}], ",", 
    RowBox[{"framedNode", "[", 
     RowBox[{"x", "[", 
      RowBox[{"p", "[", "num", "]"}], "]"}], "]"}], ",", 
    RowBox[{"Property", "[", 
     RowBox[{
      RowBox[{"x", "[", 
       RowBox[{"e", "[", "num", "]"}], "]"}], ",", 
      RowBox[{"{", 
       RowBox[{
        RowBox[{"VertexSize", "\[Rule]", "Tiny"}], ",", 
        RowBox[{"VertexLabels", "\[Rule]", "num"}]}], "}"}]}], "]"}]}], 
   "}"}]}]], "Input",
 CellChangeTimes->CompressedData["
1:eJwdz1tI02EYBvC/JqsZm5Wb7KID6rRlOFlzJWXZlqcpVlqea2onM7OpkQfs
YDmyjNCZzVqSYWp2YCJsgpI2Zhdas6xMSjDBRIW2Mi90TGl9z3fx8uOBhwde
3xPqpNPuDMOEkoNs9Svl0hmb3HPD5mS47uHaQji6xVQEI3ZLy6HRJb0O0+/H
10KuqYrKMY9YocYqGYaTe8yfYbNmx3eoKtXN0N0UxSxst3b9giJ2P5Vv+ZPh
IOrbGo9BsbUsB1awl07BC3zLspMYJR+mTnvdC3iUS/q2JuqTyKMmKMn68A3K
eKU3T56zyWvfZjbAAEPCY3hHVEGtj8ldsREdPDFjJwrUNSaY5mql7vT52ANV
Q8WvodAVGMnJJ/8EfYmB9rNDCVDZ94/q9K9ywkrWMzcu8YGz3xOGXeZ7Qysr
LxhealKIYchVkXQ98Uarjuou1j6XEL0+9byEBUwcP4OozS7cCAXtSZtCz5O9
SRW195rfRA+xrGbVLAwf09vh/Hbtb+iR3y3sJTZ/lQXCbYfVUrjSt3cX9K0+
vq+PKPBJjIAWgXR5jrg4UU99xzdXMgU2eVFQeDUcPRR9Fw4Ora6DavPFBijU
2KlT3B96KJJcaYZJDEvjRkyJ7tLBjo45B0wdmXBB/UKE3J3Y/aI8Chra4uNg
oXLuIKzsvHUELg7m5ME1LE4xHI8PKYFj6ZpG+GZc1wKnZAqOB7Hlp54HhYmx
01nEMGnmDFxYmf0LB7m3HXD+fbJXNtGROkBVtRm9IbskjQcDB2L9YdN+51ZY
bDQE0zz+NAQqO+sUsEPhdwD+B7xXncc=
  "],
 CellLabel->"In[30]:=",ExpressionUUID->"9ccab291-500b-4107-a43b-32d8491f1857"],

Cell[BoxData[
 RowBox[{
  RowBox[{"mmNodes", "[", "ncr_", "]"}], ":=", 
  RowBox[{"Flatten", "[", 
   RowBox[{"mmAnode", "/@", 
    RowBox[{"Range", "[", "ncr", "]"}]}], "]"}]}]], "Input",
 CellChangeTimes->{{3.8124172777467546`*^9, 3.812417294152385*^9}, {
   3.814157115111373*^9, 3.8141571335036917`*^9}, {3.814157807474662*^9, 
   3.8141578127564754`*^9}, {3.814222414716017*^9, 3.814222459407244*^9}, {
   3.8142224941857147`*^9, 3.814222540353159*^9}, {3.8142239345307703`*^9, 
   3.814223952747019*^9}, {3.81422410704961*^9, 3.814224147754774*^9}, {
   3.8142241815292063`*^9, 3.8142241844342995`*^9}, {3.8142242624812136`*^9, 
   3.8142242666415625`*^9}, {3.814224359933203*^9, 3.8142243616140018`*^9}, {
   3.814224461049677*^9, 3.8142244687164736`*^9}, {3.8142969347802057`*^9, 
   3.814296947428009*^9}, {3.8142970156180897`*^9, 3.814297056037232*^9}, 
   3.8143269825622053`*^9, {3.81437975631753*^9, 3.814379771876788*^9}, {
   3.814826223977215*^9, 3.814826228506714*^9}, {3.814927665335287*^9, 
   3.8149276712922974`*^9}, {3.8151002487480154`*^9, 3.815100289474804*^9}, {
   3.815100915933011*^9, 3.815100916116519*^9}, {3.815101764206957*^9, 
   3.8151017990384383`*^9}, 3.815101909166353*^9, {3.8151072041336937`*^9, 
   3.8151072051670322`*^9}, {3.8151966431373825`*^9, 3.815196645267003*^9}},
 CellLabel->"In[31]:=",ExpressionUUID->"d3452228-ed07-4ba8-bd0b-c131f512b2a1"],

Cell[BoxData[
 RowBox[{
  RowBox[{"arrowArc", "[", "a_", "]"}], ":=", 
  RowBox[{"Property", "[", 
   RowBox[{"a", ",", 
    RowBox[{"EdgeShapeFunction", "->", 
     RowBox[{"GraphElementData", "[", 
      RowBox[{"{", 
       RowBox[{"\"\<Arrow\>\"", ",", 
        RowBox[{"\"\<ArrowSize\>\"", "\[Rule]", "Medium"}]}], "}"}], 
      "]"}]}]}], "]"}]}]], "Input",
 CellChangeTimes->{{3.8152531774878855`*^9, 3.8152531784984016`*^9}, {
  3.815253210386041*^9, 3.8152532274187064`*^9}, {3.8152533728018074`*^9, 
  3.8152533851876464`*^9}, {3.815263704702928*^9, 3.8152637946178265`*^9}},
 CellLabel->"In[32]:=",ExpressionUUID->"eed9cd83-f2bb-4b16-baec-6ef3257cc167"],

Cell[BoxData[
 RowBox[{
  RowBox[{"lineArc", "[", "a_", "]"}], ":=", 
  RowBox[{"Property", "[", 
   RowBox[{"a", ",", 
    RowBox[{"EdgeShapeFunction", "\[Rule]", "\"\<DottedLine\>\""}]}], 
   "]"}]}]], "Input",
 CellChangeTimes->{{3.8152533932355347`*^9, 3.8152534452512827`*^9}},
 CellLabel->"In[33]:=",ExpressionUUID->"8f355a92-7d8a-4015-a063-3422c5d7dc11"],

Cell[BoxData[
 RowBox[{
  RowBox[{"mmArcs", "[", "ncr_", "]"}], ":=", 
  RowBox[{"Flatten", "[", 
   RowBox[{
    RowBox[{
     RowBox[{"{", 
      RowBox[{
       RowBox[{"arrowArc", "[", 
        RowBox[{
         RowBox[{"x", "[", 
          RowBox[{"s", "[", "#", "]"}], "]"}], "\[Rule]", 
         RowBox[{"x", "[", 
          RowBox[{"e", "[", "#", "]"}], "]"}]}], "]"}], ",", 
       RowBox[{"arrowArc", "[", 
        RowBox[{
         RowBox[{"x", "[", 
          RowBox[{"e", "[", "#", "]"}], "]"}], "\[Rule]", 
         RowBox[{"x", "[", 
          RowBox[{"p", "[", "#", "]"}], "]"}]}], "]"}]}], "}"}], "&"}], "/@", 
    RowBox[{"Range", "[", "ncr", "]"}]}], "]"}]}]], "Input",
 CellChangeTimes->{{3.8151003214219046`*^9, 3.815100341890229*^9}, 
   3.8151014557095366`*^9, {3.8151014894434423`*^9, 3.815101578348897*^9}, {
   3.8151016103410845`*^9, 3.8151016994217777`*^9}, {3.815101821295374*^9, 
   3.8151018283068843`*^9}, {3.815102006600936*^9, 3.8151020631943765`*^9}, {
   3.8151070753079414`*^9, 3.8151071721668744`*^9}, {3.815107209882516*^9, 
   3.815107210664569*^9}, {3.8151973556571918`*^9, 3.81519735626409*^9}, {
   3.8152489579500685`*^9, 3.815249018999051*^9}, {3.8152535418951054`*^9, 
   3.8152535566987267`*^9}},
 CellLabel->"In[34]:=",ExpressionUUID->"1c849835-6a65-4ad4-a7ed-3681eabe1a6b"],

Cell[BoxData[
 RowBox[{
  RowBox[{"equateNodes", "[", 
   RowBox[{"nodes_", ",", "set_"}], "]"}], ":=", 
  RowBox[{"Module", "[", 
   RowBox[{
    RowBox[{"{", 
     RowBox[{"setps", ",", "xcomb", ",", "new"}], "}"}], ",", 
    "\[IndentingNewLine]", 
    RowBox[{
     RowBox[{"setps", "=", 
      RowBox[{"DeleteCases", "[", 
       RowBox[{"set", ",", 
        RowBox[{"e", "[", "_", "]"}]}], "]"}]}], ";", "\[IndentingNewLine]", 
     RowBox[{"If", "[", 
      RowBox[{
       RowBox[{"setps", "\[Equal]", 
        RowBox[{"{", "}"}]}], ",", "nodes", ",", "\[IndentingNewLine]", 
       RowBox[{
        RowBox[{"xcomb", "=", 
         RowBox[{"x", "@@", 
          RowBox[{"Sort", "[", "setps", "]"}]}]}], ";", "\[IndentingNewLine]", 
        RowBox[{"new", "=", 
         RowBox[{"Fold", "[", 
          RowBox[{"DeleteCases", ",", "nodes", ",", 
           RowBox[{
            RowBox[{
             RowBox[{"framedNode", "[", 
              RowBox[{"x", "[", "#", "]"}], "]"}], "&"}], "/@", "setps"}]}], 
          "]"}]}], ";", "\[IndentingNewLine]", 
        RowBox[{"Append", "[", 
         RowBox[{"new", ",", 
          RowBox[{
           RowBox[{
            RowBox[{"framedNode", "[", "#", "]"}], "&"}], "[", "xcomb", 
           "]"}]}], "]"}]}]}], "]"}]}]}], "]"}]}]], "Input",
 CellChangeTimes->{{3.815108708114585*^9, 3.8151088009098864`*^9}, {
   3.815108833221984*^9, 3.815108851059106*^9}, {3.8151088968916197`*^9, 
   3.815108998571833*^9}, {3.815109059511557*^9, 3.815109075367918*^9}, {
   3.815109134055482*^9, 3.815109146818587*^9}, {3.8151092426780148`*^9, 
   3.815109243679578*^9}, {3.8151093133706837`*^9, 3.815109317429139*^9}, {
   3.8151094497611628`*^9, 3.815109461182971*^9}, {3.815109524080464*^9, 
   3.815109600479805*^9}, {3.8151833194042325`*^9, 3.8151833280679893`*^9}, {
   3.815184807464074*^9, 3.815184810026315*^9}, {3.8151852535738535`*^9, 
   3.8151852566742063`*^9}, 3.815186836458552*^9, {3.8151899158389435`*^9, 
   3.8151899171578197`*^9}, {3.8151899583582683`*^9, 
   3.8151900010585876`*^9}, {3.815190192984098*^9, 3.8151902315210295`*^9}, {
   3.8151920525018325`*^9, 3.8151920638838787`*^9}, {3.8151950918404765`*^9, 
   3.8151951187297735`*^9}, 3.815197035741097*^9, {3.815252198429662*^9, 
   3.8152522737016287`*^9}},
 CellLabel->"In[35]:=",ExpressionUUID->"8aeea468-dac1-4b3c-9634-c89e0080f20b"],

Cell["\<\
If the line to enzyme e is a dashed arrow, it will also be a dashed line if \
there is a solid arrow, so it is set to no arrow (<->).\
\>", "Text",
 CellChangeTimes->{{3.8152435859287786`*^9, 3.815243718169063*^9}, 
   3.843497560759782*^9},ExpressionUUID->"a893c9bb-a620-43bc-8e5b-\
3830d7adc92f"],

Cell[BoxData[
 RowBox[{
  RowBox[{"equateArcs", "[", 
   RowBox[{"arcs_", ",", "set_"}], "]"}], ":=", 
  RowBox[{"Module", "[", 
   RowBox[{
    RowBox[{"{", 
     RowBox[{"setps", ",", "sete", ",", "xcomb", ",", "new"}], "}"}], ",", 
    RowBox[{"(*", 
     RowBox[{
     "changed", " ", "to", " ", "connect", " ", "\[EmptyCircle]", " ", "with",
       " ", "dotted", " ", "line", " ", "in", " ", "the", " ", "case", " ", 
      "of", " ", 
      RowBox[{
       RowBox[{"2021", "/", "02"}], "/", "15"}], 
      RowBox[{"{", 
       RowBox[{
        RowBox[{"e", "[", "1", "]"}], ",", 
        RowBox[{"e", "[", "2", "]"}]}], "}"}]}], "*)"}], 
    "\[IndentingNewLine]", 
    RowBox[{
     RowBox[{"setps", "=", 
      RowBox[{"DeleteCases", "[", 
       RowBox[{"set", ",", 
        RowBox[{"e", "[", "_", "]"}]}], "]"}]}], ";", "\[IndentingNewLine]", 
     RowBox[{"sete", "=", 
      RowBox[{"Cases", "[", 
       RowBox[{"set", ",", 
        RowBox[{"e", "[", "_", "]"}]}], "]"}]}], ";", "\[IndentingNewLine]", 
     RowBox[{"If", "[", 
      RowBox[{
       RowBox[{"setps", "==", 
        RowBox[{"{", "}"}]}], ",", "\[IndentingNewLine]", 
       RowBox[{"If", "[", 
        RowBox[{
         RowBox[{
          RowBox[{"Length", "[", "sete", "]"}], ">", "1"}], ",", 
         RowBox[{
          RowBox[{"new", "=", 
           RowBox[{"lineArc", "/@", 
            RowBox[{"(", 
             RowBox[{
              RowBox[{
               RowBox[{"(", 
                RowBox[{
                 RowBox[{"#", "[", 
                  RowBox[{"[", "1", "]"}], "]"}], "\[TwoWayRule]", 
                 RowBox[{"#", "[", 
                  RowBox[{"[", "2", "]"}], "]"}]}], ")"}], "&"}], "/@", 
              RowBox[{"Subsets", "[", 
               RowBox[{
                RowBox[{"x", "/@", "sete"}], ",", 
                RowBox[{"{", "2", "}"}]}], "]"}]}], ")"}]}]}], ";", 
          "\[IndentingNewLine]", 
          RowBox[{"Return", "[", 
           RowBox[{"Join", "[", 
            RowBox[{"arcs", ",", "new"}], "]"}], "]"}]}], ",", 
         RowBox[{"Return", "[", "arcs", "]"}]}], "]"}]}], "]"}], ";", 
     "\[IndentingNewLine]", 
     RowBox[{"xcomb", "=", 
      RowBox[{"x", "@@", 
       RowBox[{"Sort", "[", "setps", "]"}]}]}], ";", "\[IndentingNewLine]", 
     RowBox[{"new", "=", 
      RowBox[{"arcs", "/.", 
       RowBox[{"Thread", "[", 
        RowBox[{
         RowBox[{"x", "/@", "setps"}], "\[Rule]", "xcomb"}], "]"}]}]}], ";", 
     "\[IndentingNewLine]", 
     RowBox[{"If", "[", 
      RowBox[{
       RowBox[{"sete", "==", 
        RowBox[{"{", "}"}]}], ",", "new", ",", 
       RowBox[{"Join", "[", 
        RowBox[{"new", ",", 
         RowBox[{"lineArc", "/@", 
          RowBox[{"Thread", "[", 
           RowBox[{"xcomb", "<->", 
            RowBox[{"x", "/@", "sete"}]}], "]"}]}]}], "]"}]}], "]"}]}]}], 
   "]"}]}]], "Input",
 CellChangeTimes->{{3.8151839429934235`*^9, 3.81518397539417*^9}, 
   3.815184025799162*^9, {3.815184598645361*^9, 3.815184629724002*^9}, {
   3.8151848154891787`*^9, 3.8151848191205826`*^9}, {3.8151851941961575`*^9, 
   3.8151851992940516`*^9}, 3.8151887071954412`*^9, {3.815188967880493*^9, 
   3.8151890538838177`*^9}, {3.81518936021271*^9, 3.8151893610400977`*^9}, {
   3.8151896334138007`*^9, 3.815189711638857*^9}, {3.815189764922341*^9, 
   3.8151897686810384`*^9}, {3.8151906989599557`*^9, 
   3.8151907243438606`*^9}, {3.81519077242075*^9, 3.8151908627289085`*^9}, {
   3.8151920395440187`*^9, 3.815192094238848*^9}, {3.815192128013668*^9, 
   3.8151921298034477`*^9}, {3.815192847676528*^9, 3.8151929321138935`*^9}, {
   3.815192973983657*^9, 3.815192989943666*^9}, {3.8151936562419844`*^9, 
   3.815193664653552*^9}, {3.815194537633299*^9, 3.815194544025497*^9}, {
   3.8151945879524755`*^9, 3.815194589992283*^9}, {3.8151946447043476`*^9, 
   3.8151946759947753`*^9}, {3.8151947151918373`*^9, 3.815194776051086*^9}, {
   3.815194873620478*^9, 3.8151949182749076`*^9}, 3.815197037400317*^9, {
   3.815243424985857*^9, 3.8152434267179213`*^9}, {3.8152535787715597`*^9, 
   3.8152535916350956`*^9}, {3.822352696443365*^9, 3.822352724495942*^9}, {
   3.822352860700291*^9, 3.822352888311507*^9}, {3.822353014351613*^9, 
   3.822353033651844*^9}, {3.822353077948639*^9, 3.822353117146167*^9}, {
   3.822353151280814*^9, 3.822353178609157*^9}, {3.8223532430233927`*^9, 
   3.8223533054471693`*^9}, 
   3.843498429808014*^9},ExpressionUUID->"374a638c-ace3-4354-a1d2-\
0ce762dd6d4b"],

Cell[BoxData[
 RowBox[{
  RowBox[{"drawPartGraph", "[", 
   RowBox[{"prts_", ",", "opt___"}], "]"}], ":=", 
  RowBox[{"Module", "[", 
   RowBox[{
    RowBox[{"{", 
     RowBox[{
      RowBox[{"ncr", "=", 
       RowBox[{"Max", "[", 
        RowBox[{"First", "/@", 
         RowBox[{"Flatten", "[", "prts", "]"}]}], "]"}]}], ",", "nodes", ",", 
      "arcs", ",", "rule"}], "}"}], ",", 
    RowBox[{"(*", 
     RowBox[{
      RowBox[{"2021", "/", "02"}], "/", "12"}], "*)"}], "\[IndentingNewLine]", 
    RowBox[{
     RowBox[{"nodes", "=", 
      RowBox[{"mmNodes", "[", "ncr", "]"}]}], ";", "\[IndentingNewLine]", 
     RowBox[{"arcs", "=", 
      RowBox[{"mmArcs", "[", "ncr", "]"}]}], ";", "\[IndentingNewLine]", 
     RowBox[{"rule", "=", 
      RowBox[{"{", 
       RowBox[{
        RowBox[{
         RowBox[{"x", "[", 
          RowBox[{"b___", ",", 
           RowBox[{"s_", "[", "n_", "]"}], ",", "a___"}], "]"}], ":>", 
         RowBox[{"x", "[", 
          RowBox[{"b", ",", 
           RowBox[{"Subscript", "[", 
            RowBox[{
             RowBox[{"ToUpperCase", "[", 
              RowBox[{"ToString", "[", "s", "]"}], "]"}], ",", "n"}], "]"}], 
           ",", "a"}], "]"}]}], ",", "\[IndentingNewLine]", 
        RowBox[{
         RowBox[{"x", "[", "spl___", "]"}], ":>", 
         RowBox[{"Row", "[", 
          RowBox[{"{", "spl", "}"}], " ", "]"}]}]}], "}"}]}], ";", 
     RowBox[{"(*", 
      RowBox[{
       RowBox[{
        RowBox[{
         RowBox[{
          RowBox[{
           RowBox[{"2020", "/", "02"}], "/", "01"}], " ", 
          RowBox[{"x", "[", "...", "]"}]}], ")"}], " ", "to", " ", "content", 
        " ", "only"}], ",", 
       RowBox[{"locally", " ", "here"}]}], "*)"}], "\[IndentingNewLine]", 
     RowBox[{"Graph", "@@", 
      RowBox[{"Join", "[", 
       RowBox[{
        RowBox[{
         RowBox[{"{", 
          RowBox[{
           RowBox[{"Fold", "[", 
            RowBox[{"equateNodes", ",", "nodes", ",", "prts"}], "]"}], ",", 
           RowBox[{"Fold", "[", 
            RowBox[{"equateArcs", ",", "arcs", ",", "prts"}], "]"}]}], "}"}], 
         "//.", "rule"}], ",", 
        RowBox[{"{", 
         RowBox[{
          RowBox[{"VertexSize", "\[Rule]", "0"}], ",", "opt"}], "}"}]}], 
       "]"}]}]}]}], "]"}]}]], "Input",
 CellChangeTimes->{{3.8151966983347178`*^9, 3.815196761729534*^9}, {
   3.8151968191052537`*^9, 3.8151968314348745`*^9}, {3.815196926649561*^9, 
   3.815196934025065*^9}, {3.8151970406492853`*^9, 3.8151970430016623`*^9}, 
   3.81525228715408*^9, {3.815252589381838*^9, 3.8152526305905128`*^9}, {
   3.815252665380072*^9, 3.8152527007095404`*^9}, {3.815253747418742*^9, 
   3.8152537894608793`*^9}, {3.815253833033864*^9, 3.8152538391858096`*^9}, {
   3.815262582157219*^9, 3.81526261899681*^9}, 3.8152631706347733`*^9, {
   3.816631898337603*^9, 3.816631926566241*^9}, {3.8166320901858144`*^9, 
   3.8166321283076477`*^9}, 3.8211425577070403`*^9, {3.821142687709104*^9, 
   3.821142770330948*^9}, {3.8211428245315523`*^9, 3.8211428512938895`*^9}, {
   3.8211429161928616`*^9, 3.821142956110902*^9}, {3.8211429920411177`*^9, 
   3.8211431026471453`*^9}, {3.8211433394414873`*^9, 3.821143346651101*^9}, {
   3.8211435847292514`*^9, 3.8211435941449547`*^9}, {3.8211436413320293`*^9, 
   3.821143649943712*^9}, 3.8211448346579485`*^9, {3.821145668951683*^9, 
   3.8211457167644215`*^9}, {3.8220750079472733`*^9, 3.822075029667901*^9}, 
   3.84349844164375*^9},ExpressionUUID->"11037913-2ae0-4dee-a32f-\
7e7f4042861b"]
}, Open  ]],

Cell[CellGroupData[{

Cell["Display partition transition locus", "Subsection",
 CellChangeTimes->{{3.8150839183810043`*^9, 3.815083944320704*^9}, {
   3.8150924813257637`*^9, 3.815092485775572*^9}, {3.81689271803458*^9, 
   3.816892723320467*^9}, {3.820897259626224*^9, 3.8208972864365897`*^9}, 
   3.843497568229372*^9, 
   3.843498155291239*^9},ExpressionUUID->"d5d382a3-c4dd-44c4-b7e0-\
13453beb19ff"],

Cell["prtss : list of prtss", "Text",
 CellChangeTimes->{{3.81689275488388*^9, 3.8168927796380105`*^9}, 
   3.8434975745522523`*^9},ExpressionUUID->"e8420a5a-33d8-4e86-81b1-\
3d2411c568e4"],

Cell[BoxData[
 RowBox[{
  RowBox[{"sort2", "[", "prts_", "]"}], ":=", 
  RowBox[{"Sort", "[", 
   RowBox[{"Sort", "/@", "prts"}], "]"}], 
  RowBox[{"(*", 
   RowBox[{
    RowBox[{
     RowBox[{"2020", "/", "01"}], "/", "26"}], " ", "Fixed", " ", "to", " ", 
    "remove", " ", "duplicates"}], "*)"}]}]], "Input",
 CellChangeTimes->{{3.8206081265543756`*^9, 3.820608160323447*^9}, {
   3.8206087075378876`*^9, 3.820608742406268*^9}, 
   3.84349844944067*^9},ExpressionUUID->"b2c054f7-8ea9-47be-a0dd-\
508ec6b05aea"],

Cell[BoxData[
 RowBox[{
  RowBox[{"plotPrts", "[", 
   RowBox[{"prtss_", ",", "opt___"}], "]"}], ":=", 
  RowBox[{"Module", "[", 
   RowBox[{
    RowBox[{"{", 
     RowBox[{"pn", ",", 
      RowBox[{"prtss1", "=", 
       RowBox[{"DeleteDuplicates", "[", 
        RowBox[{"sort2", "/@", "prtss"}], "]"}]}], ",", "ss", ",", "edge", 
      ",", "weight", ",", "rule"}], "}"}], ",", "\[IndentingNewLine]", 
    RowBox[{
     RowBox[{"pn", "=", 
      RowBox[{"Length", "[", "prtss1", "]"}]}], ";", "\[IndentingNewLine]", 
     RowBox[{"ss", "=", 
      RowBox[{"Subsets", "[", 
       RowBox[{
        RowBox[{"Range", "[", "pn", "]"}], ",", 
        RowBox[{"{", "2", "}"}]}], "]"}]}], ";", "\[IndentingNewLine]", 
     RowBox[{"edge", "=", 
      RowBox[{
       RowBox[{
        RowBox[{"Style", "[", 
         RowBox[{
          RowBox[{
           RowBox[{"#", "[", 
            RowBox[{"[", "1", "]"}], "]"}], "\[TwoWayRule]", 
           RowBox[{"#", "[", 
            RowBox[{"[", "2", "]"}], "]"}]}], ",", "White"}], "]"}], "&"}], "/@",
        "ss"}]}], ";", "\[IndentingNewLine]", 
     RowBox[{"rule", "=", 
      RowBox[{
       RowBox[{
        RowBox[{"(", 
         RowBox[{
          RowBox[{"Style", "[", 
           RowBox[{
            RowBox[{"#", "\[TwoWayRule]", 
             RowBox[{"#", "+", "1"}]}], ",", "White"}], "]"}], "\[Rule]", 
          RowBox[{"Style", "[", 
           RowBox[{
            RowBox[{"#", "\[Rule]", 
             RowBox[{"#", "+", "1"}]}], ",", "Blue"}], "]"}]}], ")"}], "&"}], 
       "/@", 
       RowBox[{"Range", "[", 
        RowBox[{"pn", "-", "1"}], "]"}]}]}], ";", "\[IndentingNewLine]", 
     RowBox[{"edge", "=", 
      RowBox[{"edge", "/.", "rule"}]}], ";", "\[IndentingNewLine]", 
     RowBox[{"weight", "=", 
      RowBox[{"partDistance", "/@", 
       RowBox[{"(", 
        RowBox[{
         RowBox[{
          RowBox[{"prtss1", "[", 
           RowBox[{"[", "#", "]"}], "]"}], "&"}], "/@", "ss"}], ")"}]}]}], 
     ";", "\[IndentingNewLine]", 
     RowBox[{"Graph", "[", 
      RowBox[{"edge", ",", 
       RowBox[{"EdgeWeight", "\[Rule]", "weight"}], ",", 
       RowBox[{"GraphLayout", "\[Rule]", 
        RowBox[{"{", 
         RowBox[{"\"\<SpringEmbedding\>\"", ",", " ", 
          RowBox[{"\"\<EdgeWeighted\>\"", "\[Rule]", "True"}]}], "}"}]}], ",",
        "opt"}], "]"}]}]}], "]"}]}]], "Input",
 CellChangeTimes->{{3.8168121616861115`*^9, 3.8168122065770707`*^9}, {
   3.8168913201901426`*^9, 3.8168913749928646`*^9}, {3.81689155298936*^9, 
   3.8168915818233204`*^9}, {3.816891617840384*^9, 3.81689162681806*^9}, {
   3.8168916684821177`*^9, 3.8168917113200397`*^9}, {3.8168918391736073`*^9, 
   3.816891861063314*^9}, {3.816892162571106*^9, 3.8168922357591753`*^9}, {
   3.816915443654504*^9, 3.8169154608846045`*^9}, {3.8169155235716114`*^9, 
   3.816915559605087*^9}, {3.8169156946255517`*^9, 3.816915711614786*^9}, {
   3.8169158296979017`*^9, 3.816915830610385*^9}, {3.8169158690893106`*^9, 
   3.8169158695912447`*^9}, 3.816916008505336*^9, {3.8169160505398483`*^9, 
   3.8169161378379765`*^9}, {3.8169162170838795`*^9, 
   3.8169162173339987`*^9}, {3.816916304292037*^9, 3.8169163071760187`*^9}, {
   3.8169173550353394`*^9, 3.8169173587140446`*^9}, {3.820546778068775*^9, 
   3.820546803477434*^9}, {3.82060856024006*^9, 3.8206085624529133`*^9}},
 CellLabel->"In[39]:=",ExpressionUUID->"aae63511-9a6f-435a-97af-008ea3ae46ef"]
}, Open  ]],

Cell[CellGroupData[{

Cell["Display multiple partition transition loci.", "Subsection",
 CellChangeTimes->{{3.8150839183810043`*^9, 3.815083944320704*^9}, {
   3.8150924813257637`*^9, 3.815092485775572*^9}, {3.81689271803458*^9, 
   3.816892723320467*^9}, {3.820897259626224*^9, 3.8208972819718904`*^9}, 
   3.843497581883013*^9, 
   3.843498159986906*^9},ExpressionUUID->"797ca0d0-46a9-493f-be86-\
12d7d1c969c5"],

Cell["prtsss : list of prtss", "Text",
 CellChangeTimes->{{3.81689275488388*^9, 3.8168927796380105`*^9}, {
   3.8208972086586695`*^9, 3.8208972111037073`*^9}, 
   3.843497596771499*^9},ExpressionUUID->"045a8815-c7f6-4f53-8c60-\
f76d07bfa40e"],

Cell[BoxData[
 RowBox[{
  RowBox[{
   RowBox[{"makeRules", "[", 
    RowBox[{"ran_", ",", "col_"}], "]"}], ":=", 
   RowBox[{
    RowBox[{
     RowBox[{"(", 
      RowBox[{
       RowBox[{"Style", "[", 
        RowBox[{
         RowBox[{"#", "\[TwoWayRule]", 
          RowBox[{"#", "+", "1"}]}], ",", "White", ",", 
         RowBox[{"Opacity", "[", "0", "]"}]}], "]"}], "\[Rule]", 
       RowBox[{"Style", "[", 
        RowBox[{
         RowBox[{"#", "\[Rule]", 
          RowBox[{"#", "+", "1"}]}], ",", "col"}], "]"}]}], ")"}], "&"}], "/@",
     "ran"}]}], ";"}]], "Input",
 CellChangeTimes->{{3.8211194940619016`*^9, 3.821119559799032*^9}, {
  3.8211195938031454`*^9, 3.821119613375024*^9}, {3.82112200511555*^9, 
  3.8211220334578896`*^9}},
 CellLabel->"In[40]:=",ExpressionUUID->"bbb3ef2c-44fa-45c9-86a1-96ef1cc00c01"],

Cell[BoxData[
 RowBox[{
  RowBox[{"plotPrtss", "[", 
   RowBox[{"prtsss_", ",", "legends_", ",", "opt___"}], "]"}], ":=", 
  RowBox[{"Module", "[", 
   RowBox[{
    RowBox[{"{", 
     RowBox[{
     "prtsss1", ",", "prtsss2", ",", "pns", ",", "pns2", ",", "pns3", ",", 
      "ss", ",", "edge", ",", "rans", ",", "cols", ",", "rules", ",", 
      "weight", ",", "lpos", ",", "vtxs"}], "}"}], ",", "\[IndentingNewLine]", 
    RowBox[{
     RowBox[{"prtsss1", "=", 
      RowBox[{
       RowBox[{
        RowBox[{"DeleteDuplicates", "[", 
         RowBox[{"sort2", "/@", "#"}], "]"}], "&"}], "/@", "prtsss"}]}], ";", 
     "\[IndentingNewLine]", 
     RowBox[{"pns", "=", 
      RowBox[{"Length", "/@", "prtsss1"}]}], ";", "\[IndentingNewLine]", 
     RowBox[{"ss", "=", 
      RowBox[{"Subsets", "[", 
       RowBox[{
        RowBox[{"Range", "[", 
         RowBox[{"Total", "[", "pns", "]"}], "]"}], ",", 
        RowBox[{"{", "2", "}"}]}], "]"}]}], ";", "\[IndentingNewLine]", 
     RowBox[{"prtsss2", "=", 
      RowBox[{"Join", "@@", "prtsss1"}]}], ";", "\[IndentingNewLine]", 
     RowBox[{"weight", "=", 
      RowBox[{"partDistance", "/@", 
       RowBox[{"(", 
        RowBox[{
         RowBox[{
          RowBox[{"prtsss2", "[", 
           RowBox[{"[", "#", "]"}], "]"}], "&"}], "/@", "ss"}], ")"}]}]}], 
     ";", "\[IndentingNewLine]", 
     RowBox[{"edge", "=", 
      RowBox[{
       RowBox[{
        RowBox[{"Style", "[", 
         RowBox[{
          RowBox[{
           RowBox[{"#", "[", 
            RowBox[{"[", "1", "]"}], "]"}], "\[TwoWayRule]", 
           RowBox[{"#", "[", 
            RowBox[{"[", "2", "]"}], "]"}]}], ",", "White", ",", 
          RowBox[{"Opacity", "[", "0", "]"}]}], "]"}], "&"}], "/@", "ss"}]}], 
     ";", "\[IndentingNewLine]", 
     RowBox[{"pns2", "=", 
      RowBox[{"Accumulate", "[", 
       RowBox[{"Prepend", "[", 
        RowBox[{"pns", ",", "0"}], "]"}], "]"}]}], ";", "\[IndentingNewLine]", 
     RowBox[{"pns3", "=", 
      RowBox[{"Transpose", "[", 
       RowBox[{"{", 
        RowBox[{
         RowBox[{"Drop", "[", 
          RowBox[{
           RowBox[{"pns2", "+", "1"}], ",", 
           RowBox[{"-", "1"}]}], "]"}], ",", 
         RowBox[{"Drop", "[", 
          RowBox[{
           RowBox[{"pns2", "-", "1"}], ",", "1"}], "]"}]}], "}"}], "]"}]}], 
     ";", "\[IndentingNewLine]", 
     RowBox[{"rans", "=", 
      RowBox[{
       RowBox[{
        RowBox[{"Range", "@@", "#"}], "&"}], "/@", "pns3"}]}], ";", 
     "\[IndentingNewLine]", 
     RowBox[{"cols", "=", 
      RowBox[{"Table", "[", 
       RowBox[{
        RowBox[{"Hue", "[", "n", "]"}], ",", 
        RowBox[{"{", 
         RowBox[{"n", ",", "0", ",", "0.8", ",", 
          RowBox[{"0.8", "/", 
           RowBox[{"(", 
            RowBox[{
             RowBox[{"Length", "[", "pns3", "]"}], "-", "1"}], ")"}]}]}], 
         "}"}]}], "]"}]}], ";", "\[IndentingNewLine]", 
     RowBox[{"rules", "=", 
      RowBox[{"Flatten", "[", 
       RowBox[{"MapThread", "[", 
        RowBox[{"makeRules", ",", 
         RowBox[{"{", 
          RowBox[{"rans", ",", "cols"}], "}"}]}], "]"}], "]"}]}], ";", 
     "\[IndentingNewLine]", 
     RowBox[{"edge", "=", 
      RowBox[{"edge", "/.", "rules"}]}], ";", "\[IndentingNewLine]", 
     RowBox[{"lpos", "=", 
      RowBox[{"Accumulate", "[", "pns", "]"}]}], ";", "\[IndentingNewLine]", 
     RowBox[{"vtxs", "=", 
      RowBox[{"Range", "[", 
       RowBox[{"Total", "[", "pns", "]"}], "]"}]}], ";", 
     "\[IndentingNewLine]", 
     RowBox[{"vtxs", "=", 
      RowBox[{"vtxs", "/.", 
       RowBox[{"Thread", "[", 
        RowBox[{"lpos", "\[Rule]", 
         RowBox[{"(", 
          RowBox[{
           RowBox[{
            RowBox[{"Style", "[", 
             RowBox[{"#", ",", "Red"}], "]"}], "&"}], "/@", "lpos"}], ")"}]}],
         "]"}]}]}], ";", "\[IndentingNewLine]", 
     RowBox[{"Row", "[", 
      RowBox[{"{", 
       RowBox[{
        RowBox[{"Graph", "[", 
         RowBox[{"vtxs", ",", "edge", ",", 
          RowBox[{"EdgeWeight", "\[Rule]", "weight"}], ",", 
          RowBox[{"GraphLayout", "\[Rule]", 
           RowBox[{"{", 
            RowBox[{"\"\<SpringEmbedding\>\"", ",", " ", 
             RowBox[{"\"\<EdgeWeighted\>\"", "\[Rule]", "True"}]}], "}"}]}], 
          ",", "opt"}], "]"}], ",", 
        RowBox[{"LineLegend", "[", 
         RowBox[{"cols", ",", "legends"}], "]"}]}], "}"}], "]"}]}]}], 
   "]"}]}]], "Input",
 CellChangeTimes->{{3.8168121616861115`*^9, 3.8168122065770707`*^9}, {
   3.8168913201901426`*^9, 3.8168913749928646`*^9}, {3.81689155298936*^9, 
   3.8168915818233204`*^9}, {3.816891617840384*^9, 3.81689162681806*^9}, {
   3.8168916684821177`*^9, 3.8168917113200397`*^9}, {3.8168918391736073`*^9, 
   3.816891861063314*^9}, {3.816892162571106*^9, 3.8168922357591753`*^9}, {
   3.816915443654504*^9, 3.8169154608846045`*^9}, {3.8169155235716114`*^9, 
   3.816915559605087*^9}, {3.8169156946255517`*^9, 3.816915711614786*^9}, {
   3.8169158296979017`*^9, 3.816915830610385*^9}, {3.8169158690893106`*^9, 
   3.8169158695912447`*^9}, 3.816916008505336*^9, {3.8169160505398483`*^9, 
   3.8169161378379765`*^9}, {3.8169162170838795`*^9, 
   3.8169162173339987`*^9}, {3.816916304292037*^9, 3.8169163071760187`*^9}, {
   3.8169173550353394`*^9, 3.8169173587140446`*^9}, {3.820546778068775*^9, 
   3.820546803477434*^9}, {3.82060856024006*^9, 3.8206085624529133`*^9}, 
   3.820811819851988*^9, {3.820891859764554*^9, 3.8208919532090435`*^9}, {
   3.8208920061007414`*^9, 3.820892081591993*^9}, {3.820892129027186*^9, 
   3.820892243646718*^9}, {3.8208930966716185`*^9, 3.820893110206719*^9}, {
   3.82089329298794*^9, 3.820893306931989*^9}, {3.8211194298272085`*^9, 
   3.8211194361419535`*^9}, 3.821119599813127*^9, {3.8211219769372425`*^9, 
   3.821121988033579*^9}, {3.821122028418007*^9, 3.8211220288335457`*^9}, 
   3.8211289116031704`*^9, {3.82112896172432*^9, 3.821129009129836*^9}, {
   3.821129633736191*^9, 3.821129774890629*^9}, {3.8211314010568824`*^9, 
   3.8211314896575375`*^9}, 3.8211447915829124`*^9, {3.821228783522467*^9, 
   3.8212288115449877`*^9}},
 CellLabel->"In[41]:=",ExpressionUUID->"35dc389d-a251-4412-be76-8c7330b6cc70"]
}, Open  ]]
}, Open  ]],

Cell[CellGroupData[{

Cell["Graphical display of steady state values", "Section",
 CellChangeTimes->{{3.7700788192765055`*^9, 3.7700788782452297`*^9}, {
   3.770079545624532*^9, 3.7700795674693875`*^9}, {3.7700814570774193`*^9, 
   3.7700814633925276`*^9}, {3.7703102966669903`*^9, 3.770310309439828*^9}, 
   3.7706609524697027`*^9, {3.77066604851589*^9, 3.7706660494114943`*^9}, {
   3.77067082558375*^9, 3.770670872470297*^9}, 3.7710197220868235`*^9, {
   3.771019832876541*^9, 3.7710198487630205`*^9}, {3.7773235116569085`*^9, 
   3.777323516489011*^9}, {3.777493618127942*^9, 3.777493622106347*^9}, {
   3.783565022500619*^9, 3.783565026875204*^9}, {3.812056012161888*^9, 
   3.8120560273858976`*^9}, {3.8123143142220793`*^9, 3.812314321025627*^9}, {
   3.8142120672315426`*^9, 3.8142120730801773`*^9}, 3.814212473458479*^9, {
   3.8148261096030254`*^9, 3.8148261226634226`*^9}, {3.8152687700374765`*^9, 
   3.815268781281353*^9}, 
   3.8434976031378636`*^9},ExpressionUUID->"a2dadf30-4973-42a5-84dd-\
8534ab4fd0df"],

Cell[CellGroupData[{

Cell["Generate initial value list from total concentration list", \
"Subsubsection",
 CellChangeTimes->{{3.8153420467923098`*^9, 3.8153420531711135`*^9}, {
   3.815342113591096*^9, 3.8153421572292004`*^9}, 
   3.843497608431782*^9},ExpressionUUID->"0c685fd9-e6fb-4080-aa63-\
3284c4c52384"],

Cell["\<\
tcs : total concentration list (order is same as xps)
tcsToIvsEven : divide equally
tcsToIvsRand : randomly allocate\
\>", "Text",
 CellChangeTimes->{{3.8154249273408794`*^9, 3.8154249749284844`*^9}, {
   3.8154360024472756`*^9, 3.8154360364771943`*^9}, {3.8163675182539887`*^9, 
   3.816367524643387*^9}, 
   3.843497616868142*^9},ExpressionUUID->"ab00c63d-aac8-4e38-bf27-\
fc696d747596"],

Cell[BoxData[
 RowBox[{
  RowBox[{"tcsToIvsEven", "[", 
   RowBox[{"tcs_", ",", "xda_", ",", "xps_"}], "]"}], ":=", 
  RowBox[{"Module", "[", 
   RowBox[{
    RowBox[{"{", 
     RowBox[{
      RowBox[{"tn", "=", 
       RowBox[{"Length", "[", "tcs", "]"}]}], ",", "tspsl", ",", "arule"}], 
     "}"}], ",", "\[IndentingNewLine]", 
    RowBox[{
     RowBox[{"tspsl", "=", 
      RowBox[{
       RowBox[{
        RowBox[{"DeleteCases", "[", 
         RowBox[{"#", ",", 
          RowBox[{"x", "[", 
           RowBox[{"c", "[", "_", "]"}], "]"}]}], "]"}], "&"}], "/@", 
       "xps"}]}], ";", "\[IndentingNewLine]", 
     RowBox[{"arule", "=", 
      RowBox[{"Flatten", "[", 
       RowBox[{
        RowBox[{
         RowBox[{"Thread", "[", 
          RowBox[{
           RowBox[{"tspsl", "[", 
            RowBox[{"[", "#", "]"}], "]"}], "\[Rule]", 
           RowBox[{
            RowBox[{"tcs", "[", 
             RowBox[{"[", "#", "]"}], "]"}], "/", 
            RowBox[{"Length", "[", 
             RowBox[{"tspsl", "[", 
              RowBox[{"[", "#", "]"}], "]"}], "]"}]}]}], "]"}], "&"}], "/@", 
        RowBox[{"Range", "[", "tn", "]"}]}], "]"}]}], ";", 
     "\[IndentingNewLine]", 
     RowBox[{
      RowBox[{
       RowBox[{"Keys", "[", "xda", "]"}], "/.", "arule"}], "/.", 
      RowBox[{
       RowBox[{"x", "[", 
        RowBox[{"c", "[", "_", "]"}], "]"}], "\[Rule]", "0"}]}]}]}], 
   "]"}]}]], "Input",
 CellChangeTimes->{{3.815370499330233*^9, 3.815370523175319*^9}, {
  3.8153705827006454`*^9, 3.8153707098531566`*^9}, {3.8153709694926443`*^9, 
  3.815371131929251*^9}, {3.815435309897258*^9, 3.8154353118917894`*^9}, {
  3.815435367168477*^9, 3.8154353694323473`*^9}, {3.8154359922929583`*^9, 
  3.8154359935268097`*^9}, {3.816287584378887*^9, 3.816287585074176*^9}, {
  3.8162877101229043`*^9, 3.8162877117794266`*^9}},
 CellLabel->"In[42]:=",ExpressionUUID->"b29c58f7-58f1-48de-a248-307588c0156e"],

Cell[BoxData[
 RowBox[{
  RowBox[{"randomSects", "[", 
   RowBox[{"max_", ",", "num_"}], "]"}], ":=", 
  RowBox[{"Module", "[", 
   RowBox[{
    RowBox[{"{", 
     RowBox[{"sec0", ",", "sec1", ",", "sec2"}], "}"}], ",", 
    "\[IndentingNewLine]", 
    RowBox[{
     RowBox[{"sec0", "=", 
      RowBox[{"Sort", "[", 
       RowBox[{"RandomReal", "[", 
        RowBox[{"max", ",", 
         RowBox[{"num", "-", "1"}]}], "]"}], "]"}]}], ";", 
     "\[IndentingNewLine]", 
     RowBox[{"sec1", "=", 
      RowBox[{"Prepend", "[", 
       RowBox[{"sec0", ",", "0"}], "]"}]}], ";", "\[IndentingNewLine]", 
     RowBox[{"sec2", "=", 
      RowBox[{"Append", "[", 
       RowBox[{"sec0", ",", "max"}], "]"}]}], ";", "\[IndentingNewLine]", 
     RowBox[{"sec2", "-", "sec1"}]}]}], "]"}]}]], "Input",
 CellChangeTimes->{{3.8154342341286464`*^9, 3.815434235627569*^9}, {
  3.8154342712687078`*^9, 3.8154343306049347`*^9}, {3.8154343732738204`*^9, 
  3.815434377985633*^9}, {3.815434764967765*^9, 3.815434830092745*^9}, {
  3.815435178273076*^9, 3.815435179339137*^9}},
 CellLabel->"In[43]:=",ExpressionUUID->"4ed0d3f7-8a73-4e94-aaca-96d3e2e8b692"],

Cell[BoxData[
 RowBox[{
  RowBox[{"tcsToIvsRand", "[", 
   RowBox[{"tcs_", ",", "xda_", ",", "xps_"}], "]"}], ":=", 
  RowBox[{"Module", "[", 
   RowBox[{
    RowBox[{"{", 
     RowBox[{
      RowBox[{"tn", "=", 
       RowBox[{"Length", "[", "tcs", "]"}]}], ",", "tspsl", ",", "arule"}], 
     "}"}], ",", "\[IndentingNewLine]", 
    RowBox[{
     RowBox[{"tspsl", "=", 
      RowBox[{
       RowBox[{
        RowBox[{"DeleteCases", "[", 
         RowBox[{"#", ",", 
          RowBox[{"x", "[", 
           RowBox[{"c", "[", "_", "]"}], "]"}]}], "]"}], "&"}], "/@", 
       "xps"}]}], ";", "\[IndentingNewLine]", 
     RowBox[{"arule", "=", 
      RowBox[{"Flatten", "[", 
       RowBox[{
        RowBox[{
         RowBox[{"Thread", "[", 
          RowBox[{
           RowBox[{"tspsl", "[", 
            RowBox[{"[", "#", "]"}], "]"}], "\[Rule]", 
           RowBox[{"randomSects", "[", 
            RowBox[{
             RowBox[{"tcs", "[", 
              RowBox[{"[", "#", "]"}], "]"}], ",", 
             RowBox[{"Length", "[", 
              RowBox[{"tspsl", "[", 
               RowBox[{"[", "#", "]"}], "]"}], "]"}]}], "]"}]}], "]"}], "&"}],
         "/@", 
        RowBox[{"Range", "[", "tn", "]"}]}], "]"}]}], ";", 
     "\[IndentingNewLine]", 
     RowBox[{
      RowBox[{
       RowBox[{"Keys", "[", "xda", "]"}], "/.", "arule"}], "/.", 
      RowBox[{
       RowBox[{"x", "[", 
        RowBox[{"c", "[", "_", "]"}], "]"}], "\[Rule]", "0"}]}]}]}], 
   "]"}]}]], "Input",
 CellChangeTimes->{{3.815370499330233*^9, 3.815370523175319*^9}, {
  3.8153705827006454`*^9, 3.8153707098531566`*^9}, {3.8153709694926443`*^9, 
  3.815371131929251*^9}, {3.8154349772060356`*^9, 3.815434981796424*^9}, {
  3.81543501199294*^9, 3.815435035612502*^9}, {3.8162875781765003`*^9, 
  3.816287578917529*^9}},
 CellLabel->"In[44]:=",ExpressionUUID->"a152c0dc-0e31-4cfd-b77a-0c495f665d02"]
}, Open  ]],

Cell[CellGroupData[{

Cell["\<\
Generate a list of \[OpenCurlyDoubleQuote]iterations, list of normalized \
steady state values for all chemical species\[CloseCurlyDoubleQuote] for a \
set of total concentrations (intcs) of the input chemical species group\
\>", "Subsubsection",
 CellChangeTimes->{{3.8153420467923098`*^9, 3.8153420531711135`*^9}, {
   3.815342113591096*^9, 3.8153421572292004`*^9}, {3.8154240410753565`*^9, 
   3.8154240970701265`*^9}, {3.815530824383728*^9, 3.8155308702104363`*^9}, {
   3.8155310204253654`*^9, 3.8155310872245293`*^9}, 3.8155312988371964`*^9, {
   3.8155313485302787`*^9, 3.8155314014480906`*^9}, 
   3.8434976248808265`*^9},ExpressionUUID->"6f4fc304-67c1-4bb1-8077-\
92c45450d352"],

Cell["\<\
isp : input chemical species (e.g., e[1])
intcs : series of total concentrations of input chemical species groups (e.g. \
{2^(-2),2^(-1),2^0,2^1,2^2})
tcs : list of total concentrations of other chemical species (order is the \
same as xps and includes values of input chemical species groups)\
\>", "Text",
 CellChangeTimes->{{3.8154249273408794`*^9, 3.8154249749284844`*^9}, {
   3.815425069748887*^9, 3.8154251072443266`*^9}, {3.815425170525425*^9, 
   3.8154253759533815`*^9}, 3.815530904587205*^9, {3.8155311221108418`*^9, 
   3.81553118704291*^9}, 
   3.8434976316121235`*^9},ExpressionUUID->"4e870549-4b86-41bb-8842-\
3965c40c60da"],

Cell["\<\
The problem of bistability lies in the fact that when S1S2 is bifurcated into \
P1 and P2, E1 affects the final value because the total concentration is \
divided and used as the initial value. To avoid this, the next steady state \
value is obtained by increasing E1 from the steady state value reached. \
2021/02/21\
\>", "Text",
 CellChangeTimes->{{3.8228579600203137`*^9, 3.8228579988481274`*^9}, 
   3.843497637992919*^9},ExpressionUUID->"7a1a53f1-52cb-449c-91cd-\
22f5d1586b1f"],

Cell[BoxData[
 RowBox[{
  RowBox[{"getSSLIncr", "[", 
   RowBox[{
   "isp_", ",", "tcs_", ",", "tcsf_", ",", "intcs_", ",", "xda_", ",", "psr_",
     ",", "xps_"}], "]"}], ":=", 
  RowBox[{"Module", "[", 
   RowBox[{
    RowBox[{"{", 
     RowBox[{
     "ipos", ",", "tcss", ",", "sss", ",", "ivs", ",", "ss", ",", "i", ",", 
      "maxcss", ",", "normss"}], "}"}], ",", "\[IndentingNewLine]", 
    RowBox[{
     RowBox[{"ipos", "=", 
      RowBox[{
       RowBox[{"Position", "[", 
        RowBox[{"xps", ",", 
         RowBox[{"x", "[", 
          RowBox[{"___", ",", "isp", ",", "___"}], "]"}]}], "]"}], "[", 
       RowBox[{"[", 
        RowBox[{"1", ",", "1"}], "]"}], "]"}]}], ";", 
     RowBox[{"(*", 
      RowBox[{
      "identify", " ", "the", " ", "position", " ", "in", " ", "the", " ", 
       "list", " ", "of", " ", "total", " ", "concentrations", " ", "of", " ",
        "chemical", " ", "species", " ", "containing", " ", "isp"}], "*)"}], 
     "\[IndentingNewLine]", 
     RowBox[{"tcss", "=", 
      RowBox[{
       RowBox[{
        RowBox[{"ReplacePart", "[", 
         RowBox[{"tcs", ",", 
          RowBox[{"ipos", "\[Rule]", "#"}]}], "]"}], "&"}], "/@", "intcs"}]}],
      ";", "\[IndentingNewLine]", 
     RowBox[{"ispos", "=", 
      RowBox[{
       RowBox[{"Position", "[", 
        RowBox[{
         RowBox[{"Keys", "[", "xda", "]"}], ",", 
         RowBox[{"xvn", "[", 
          RowBox[{"xda", ",", "isp"}], "]"}]}], "]"}], "[", 
       RowBox[{"[", 
        RowBox[{"1", ",", "1"}], "]"}], "]"}]}], ";", "\[IndentingNewLine]", 
     RowBox[{"tcsNew", "=", 
      RowBox[{"ReplacePart", "[", 
       RowBox[{"tcs", ",", 
        RowBox[{"ipos", "\[Rule]", 
         RowBox[{"intcs", "[", 
          RowBox[{"[", "1", "]"}], "]"}]}]}], "]"}]}], ";", 
     "\[IndentingNewLine]", 
     RowBox[{"sss", "=", 
      RowBox[{"{", 
       RowBox[{"ss", "=", 
        RowBox[{"getSS", "[", 
         RowBox[{"xda", ",", "psr", ",", 
          RowBox[{"tcsf", "[", 
           RowBox[{"tcsNew", ",", "xda", ",", "xps"}], "]"}], ",", "xps"}], 
         "]"}]}], "}"}]}], ";", "\[IndentingNewLine]", 
     RowBox[{"ivs", "=", 
      RowBox[{"ss", "[", 
       RowBox[{"[", "2", "]"}], "]"}]}], ";", "\[IndentingNewLine]", 
     RowBox[{"For", "[", 
      RowBox[{
       RowBox[{"i", "=", "1"}], ",", 
       RowBox[{"i", "<", 
        RowBox[{"Length", "[", "intcs", "]"}]}], ",", 
       RowBox[{"i", "++"}], ",", "\[IndentingNewLine]", 
       RowBox[{
        RowBox[{"ivs", "=", 
         RowBox[{"ReplacePart", "[", 
          RowBox[{"ivs", ",", 
           RowBox[{"ispos", "\[Rule]", 
            RowBox[{
             RowBox[{"ivs", "[", 
              RowBox[{"[", "ispos", "]"}], "]"}], "+", 
             RowBox[{"intcs", "[", 
              RowBox[{"[", 
               RowBox[{"i", "+", "1"}], "]"}], "]"}], "-", 
             RowBox[{"intcs", "[", 
              RowBox[{"[", "i", "]"}], "]"}]}]}]}], "]"}]}], ";", 
        "\[IndentingNewLine]", 
        RowBox[{"sss", "=", 
         RowBox[{"Append", "[", 
          RowBox[{"sss", ",", 
           RowBox[{"ss", "=", 
            RowBox[{"getSS", "[", 
             RowBox[{"xda", ",", "psr", ",", "ivs", ",", "xps"}], "]"}]}]}], 
          "]"}]}], ";", "\[IndentingNewLine]", 
        RowBox[{"ivs", "=", 
         RowBox[{"ss", "[", 
          RowBox[{"[", "2", "]"}], "]"}]}]}]}], "]"}], ";", 
     RowBox[{"maxcss", "=", 
      RowBox[{"Table", "[", 
       RowBox[{
        RowBox[{
         RowBox[{
          RowBox[{"Min", "[", 
           RowBox[{
            RowBox[{"tcss", "[", 
             RowBox[{"[", "t", "]"}], "]"}], "[", 
            RowBox[{"[", 
             RowBox[{
              RowBox[{"Position", "[", 
               RowBox[{"xps", ",", "#"}], "]"}], "[", 
              RowBox[{"[", 
               RowBox[{"All", ",", "1"}], "]"}], "]"}], "]"}], "]"}], "]"}], 
          "&"}], "/@", 
         RowBox[{"Keys", "[", "xda", "]"}]}], ",", 
        RowBox[{"{", 
         RowBox[{"t", ",", "1", ",", 
          RowBox[{"Length", "[", "tcss", "]"}]}], "}"}]}], "]"}]}], ";", 
     RowBox[{"(*", 
      RowBox[{"Min", " ", "is", " ", "taken", " ", "for", " ", 
       RowBox[{"c", "[", "]"}], " ", "because", " ", "it", " ", "belongs", 
       " ", "to", " ", "several", " ", "groups", " ", "and", " ", "the", " ", 
       "minimum", " ", "of", " ", "the", " ", "total", " ", "concentration", 
       " ", "is", " ", "taken", " ", "as", " ", "the", " ", "maximum", " ", 
       "value"}], "*)"}], "\[IndentingNewLine]", 
     RowBox[{"normss", "=", 
      RowBox[{"MapThread", "[", 
       RowBox[{
        RowBox[{
         RowBox[{"#1", "/", "#2"}], "&"}], ",", 
        RowBox[{"{", 
         RowBox[{
          RowBox[{"sss", "[", 
           RowBox[{"[", 
            RowBox[{"All", ",", "2"}], "]"}], "]"}], ",", "maxcss"}], "}"}]}],
        "]"}]}], ";", "\[IndentingNewLine]", 
     RowBox[{"MapThread", "[", 
      RowBox[{
       RowBox[{
        RowBox[{"{", 
         RowBox[{"#1", ",", "#2"}], "}"}], "&"}], ",", 
       RowBox[{"{", 
        RowBox[{
         RowBox[{"sss", "[", 
          RowBox[{"[", 
           RowBox[{"All", ",", "1"}], "]"}], "]"}], ",", "normss"}], "}"}]}], 
      "]"}]}]}], "]"}]}]], "Input",
 CellChangeTimes->{{3.8154227172250195`*^9, 3.8154228011085176`*^9}, {
   3.8154228632639723`*^9, 3.8154228673523655`*^9}, {3.8154228999162674`*^9, 
   3.8154229275745134`*^9}, {3.8154230684566154`*^9, 
   3.8154231214807844`*^9}, {3.8154231595902*^9, 3.815423208253852*^9}, {
   3.81542330199121*^9, 3.815423369475855*^9}, {3.8154234164877486`*^9, 
   3.8154235154156666`*^9}, {3.8154237152892785`*^9, 
   3.8154237173827944`*^9}, {3.815423949173745*^9, 3.8154239895365615`*^9}, {
   3.8154251004707823`*^9, 3.815425123341851*^9}, 3.8154254263579426`*^9, {
   3.8154360629230475`*^9, 3.8154360679722033`*^9}, {3.815510253504421*^9, 
   3.815510294969628*^9}, {3.815528888944539*^9, 3.8155289380160627`*^9}, {
   3.8155289766340523`*^9, 3.8155289963752465`*^9}, {3.815529112914796*^9, 
   3.815529173644896*^9}, {3.815529926310971*^9, 3.81552998678516*^9}, {
   3.815530581572962*^9, 3.815530598807372*^9}, {3.8155306379491835`*^9, 
   3.8155306459113455`*^9}, {3.81553069940473*^9, 3.815530715144782*^9}, {
   3.8155340399960327`*^9, 3.815534127668972*^9}, {3.8155423250091133`*^9, 
   3.8155423253754597`*^9}, {3.816287765539995*^9, 3.816287805439932*^9}, {
   3.8162878451760373`*^9, 3.8162878482141914`*^9}, 3.822857675332473*^9, {
   3.822857724124412*^9, 3.8228577724174333`*^9}, {3.8230231882380524`*^9, 
   3.823023189269863*^9}, {3.8230233812123213`*^9, 3.8230233817452807`*^9}, {
   3.8231076607310257`*^9, 3.8231076784767923`*^9}, {3.823107773618742*^9, 
   3.823107799936165*^9}, {3.823107959933607*^9, 3.823107969824712*^9}, {
   3.8231080219242997`*^9, 3.823108022190584*^9}, {3.843498460870922*^9, 
   3.8434984694704876`*^9}},ExpressionUUID->"127aa9b0-914d-4321-9fad-\
b2b7522a1113"],

Cell["\<\
Set the initial values in parallel all at once to calculate. There are two \
ways to set the initial values: equally divided (tcsf=tcsToIvsEven) and \
random (tcsf=tcsToIvsRand).\
\>", "Text",
 CellChangeTimes->{{3.8228579600203137`*^9, 3.8228579988481274`*^9}, {
   3.8230234110889287`*^9, 3.823023523643121*^9}, 
   3.843497646607108*^9},ExpressionUUID->"d6e9714d-cf78-45a0-b682-\
fe8063c798c6"],

Cell[BoxData[
 RowBox[{
  RowBox[{"getSSLPara", "[", 
   RowBox[{
   "isp_", ",", "tcs_", ",", "tcsf_", ",", "intcs_", ",", "xda_", ",", "psr_",
     ",", "xps_"}], "]"}], ":=", 
  RowBox[{"Module", "[", 
   RowBox[{
    RowBox[{"{", 
     RowBox[{"ipos", ",", "tcss", ",", "sss", ",", "maxcss", ",", "normss"}], 
     "}"}], ",", "\[IndentingNewLine]", 
    RowBox[{
     RowBox[{"ipos", "=", 
      RowBox[{
       RowBox[{"Position", "[", 
        RowBox[{"xps", ",", 
         RowBox[{"x", "[", 
          RowBox[{"___", ",", "isp", ",", "___"}], "]"}]}], "]"}], "[", 
       RowBox[{"[", 
        RowBox[{"1", ",", "1"}], "]"}], "]"}]}], ";", 
     RowBox[{"(*", 
      RowBox[{
      "identify", " ", "the", " ", "position", " ", "in", " ", "the", " ", 
       "list", " ", "of", " ", "total", " ", "concentrations", " ", "of", " ",
        "chemical", " ", "species", " ", "containing", " ", "isp"}], "*)"}], 
     "\[IndentingNewLine]", 
     RowBox[{"tcss", "=", 
      RowBox[{
       RowBox[{
        RowBox[{"ReplacePart", "[", 
         RowBox[{"tcs", ",", 
          RowBox[{"ipos", "\[Rule]", "#"}]}], "]"}], "&"}], "/@", "intcs"}]}],
      ";", "\[IndentingNewLine]", 
     RowBox[{"sss", "=", 
      RowBox[{
       RowBox[{
        RowBox[{"getSS", "[", 
         RowBox[{"xda", ",", "psr", ",", 
          RowBox[{"tcsf", "[", 
           RowBox[{"#", ",", "xda", ",", "xps"}], "]"}], ",", "xps"}], "]"}], 
        "&"}], "/@", "tcss"}]}], ";", "\[IndentingNewLine]", 
     RowBox[{"maxcss", "=", 
      RowBox[{"Table", "[", 
       RowBox[{
        RowBox[{
         RowBox[{
          RowBox[{"Min", "[", 
           RowBox[{
            RowBox[{"tcss", "[", 
             RowBox[{"[", "t", "]"}], "]"}], "[", 
            RowBox[{"[", 
             RowBox[{
              RowBox[{"Position", "[", 
               RowBox[{"xps", ",", "#"}], "]"}], "[", 
              RowBox[{"[", 
               RowBox[{"All", ",", "1"}], "]"}], "]"}], "]"}], "]"}], "]"}], 
          "&"}], "/@", 
         RowBox[{"Keys", "[", "xda", "]"}]}], ",", 
        RowBox[{"{", 
         RowBox[{"t", ",", "1", ",", 
          RowBox[{"Length", "[", "tcss", "]"}]}], "}"}]}], "]"}]}], ";", 
     RowBox[{"(*", 
      RowBox[{"Min", " ", "is", " ", "taken", " ", "for", " ", 
       RowBox[{"c", "[", "]"}], " ", "because", " ", "it", " ", "belongs", 
       " ", "to", " ", "several", " ", "groups", " ", "and", " ", "the", " ", 
       "minimum", " ", "of", " ", "the", " ", "total", " ", "concentration", 
       " ", "is", " ", "taken", " ", "as", " ", "the", " ", "maximum", " ", 
       "value"}], "*)"}], "\[IndentingNewLine]", 
     RowBox[{"normss", "=", 
      RowBox[{"MapThread", "[", 
       RowBox[{
        RowBox[{
         RowBox[{"#1", "/", "#2"}], "&"}], ",", 
        RowBox[{"{", 
         RowBox[{
          RowBox[{"sss", "[", 
           RowBox[{"[", 
            RowBox[{"All", ",", "2"}], "]"}], "]"}], ",", "maxcss"}], "}"}]}],
        "]"}]}], ";", "\[IndentingNewLine]", 
     RowBox[{"MapThread", "[", 
      RowBox[{
       RowBox[{
        RowBox[{"{", 
         RowBox[{"#1", ",", "#2"}], "}"}], "&"}], ",", 
       RowBox[{"{", 
        RowBox[{
         RowBox[{"sss", "[", 
          RowBox[{"[", 
           RowBox[{"All", ",", "1"}], "]"}], "]"}], ",", "normss"}], "}"}]}], 
      "]"}]}]}], "]"}]}]], "Input",
 CellChangeTimes->{{3.8154227172250195`*^9, 3.8154228011085176`*^9}, {
   3.8154228632639723`*^9, 3.8154228673523655`*^9}, {3.8154228999162674`*^9, 
   3.8154229275745134`*^9}, {3.8154230684566154`*^9, 
   3.8154231214807844`*^9}, {3.8154231595902*^9, 3.815423208253852*^9}, {
   3.81542330199121*^9, 3.815423369475855*^9}, {3.8154234164877486`*^9, 
   3.8154235154156666`*^9}, {3.8154237152892785`*^9, 
   3.8154237173827944`*^9}, {3.815423949173745*^9, 3.8154239895365615`*^9}, {
   3.8154251004707823`*^9, 3.815425123341851*^9}, 3.8154254263579426`*^9, {
   3.8154360629230475`*^9, 3.8154360679722033`*^9}, {3.815510253504421*^9, 
   3.815510294969628*^9}, {3.815528888944539*^9, 3.8155289380160627`*^9}, {
   3.8155289766340523`*^9, 3.8155289963752465`*^9}, {3.815529112914796*^9, 
   3.815529173644896*^9}, {3.815529926310971*^9, 3.81552998678516*^9}, {
   3.815530581572962*^9, 3.815530598807372*^9}, {3.8155306379491835`*^9, 
   3.8155306459113455`*^9}, {3.81553069940473*^9, 3.815530715144782*^9}, {
   3.8155340399960327`*^9, 3.815534127668972*^9}, {3.8155423250091133`*^9, 
   3.8155423253754597`*^9}, {3.816287765539995*^9, 3.816287805439932*^9}, {
   3.8162878451760373`*^9, 3.8162878482141914`*^9}, {3.822857907105071*^9, 
   3.822857911981247*^9}, {3.8230232117562256`*^9, 3.8230232224688625`*^9}, {
   3.823023385128513*^9, 3.8230233856731935`*^9}, {3.823107685450491*^9, 
   3.823107695077303*^9}, {3.823107808275713*^9, 3.8231078158974104`*^9}, {
   3.8231079765103865`*^9, 3.823107983395173*^9}, {3.843498475714145*^9, 
   3.843498481001257*^9}},ExpressionUUID->"32c06d46-458d-4d23-8bb8-\
52e64f720b6a"]
}, Open  ]],

Cell[CellGroupData[{

Cell["\<\
Retrieving the list of steady-state values for output chemical species\
\>", "Subsubsection",
 CellChangeTimes->{{3.8153420467923098`*^9, 3.8153420531711135`*^9}, {
   3.815342113591096*^9, 3.8153421572292004`*^9}, {3.8154240410753565`*^9, 
   3.8154240970701265`*^9}, {3.815530824383728*^9, 3.8155308702104363`*^9}, {
   3.8155309172787495`*^9, 3.8155309228770456`*^9}, {3.8155317176366625`*^9, 
   3.8155317404344463`*^9}, {3.8155892664384365`*^9, 3.815589283946205*^9}, 
   3.8161081352407775`*^9, 
   3.8434976525163345`*^9},ExpressionUUID->"9c90b035-1039-43ae-818b-\
e9904181048d"],

Cell["osp : Output chemical species (e.t. p[2])", "Text",
 CellChangeTimes->{{3.8154249273408794`*^9, 3.8154249749284844`*^9}, {
   3.815425069748887*^9, 3.8154251072443266`*^9}, {3.815425170525425*^9, 
   3.8154253759533815`*^9}, {3.815530896186778*^9, 3.8155309009964743`*^9}, 
   3.843497658896695*^9},ExpressionUUID->"3a00ed9e-eae9-468c-96c9-\
b92ee7bc42ac"],

Cell["Use the maximum iteration as data too (original version)", "Text",
 CellChangeTimes->{{3.8153420467923098`*^9, 3.8153420531711135`*^9}, {
   3.815342113591096*^9, 3.8153421572292004`*^9}, {3.8154240410753565`*^9, 
   3.8154240970701265`*^9}, {3.815530824383728*^9, 3.8155308702104363`*^9}, {
   3.8155309172787495`*^9, 3.8155309228770456`*^9}, {3.8155317176366625`*^9, 
   3.8155317404344463`*^9}, {3.8155892664384365`*^9, 3.815589283946205*^9}, {
   3.815964867712913*^9, 3.8159648761867523`*^9}, {3.823025143493658*^9, 
   3.8230251602265477`*^9}, 
   3.8434976649041023`*^9},ExpressionUUID->"d502ee55-86cf-4a4c-bdb3-\
83aaa3a58eb5"],

Cell[BoxData[
 RowBox[{
  RowBox[{"getOspSSAll", "[", 
   RowBox[{"ins_", ",", "osp_", ",", "nsss_", ",", "xda_"}], "]"}], ":=", 
  RowBox[{"Module", "[", 
   RowBox[{
    RowBox[{"{", 
     RowBox[{"io", ",", "iook"}], "}"}], ",", "\[IndentingNewLine]", 
    RowBox[{
     RowBox[{"iook", "=", 
      RowBox[{"Transpose", "[", 
       RowBox[{"{", 
        RowBox[{"ins", ",", "nsss"}], "}"}], "]"}]}], ";", 
     "\[IndentingNewLine]", 
     RowBox[{
      RowBox[{
       RowBox[{"{", 
        RowBox[{
         RowBox[{"#", "[", 
          RowBox[{"[", "1", "]"}], "]"}], ",", 
         RowBox[{"#", "[", 
          RowBox[{"[", 
           RowBox[{"2", ",", "2", ",", 
            RowBox[{
             RowBox[{"Position", "[", 
              RowBox[{
               RowBox[{"Keys", "[", "xda", "]"}], ",", 
               RowBox[{"x", "[", 
                RowBox[{"___", ",", "osp", ",", "___"}], "]"}]}], "]"}], "[", 
             RowBox[{"[", 
              RowBox[{"1", ",", "1"}], "]"}], "]"}]}], "]"}], "]"}]}], "}"}], 
       "&"}], "/@", "iook"}]}]}], "]"}]}]], "Input",
 CellChangeTimes->{{3.815531541851492*^9, 3.8155316737629833`*^9}, {
   3.8155884258859835`*^9, 3.8155884436817284`*^9}, 3.8155892565143323`*^9, {
   3.815589337156143*^9, 3.8155893383295045`*^9}, {3.8155928092248864`*^9, 
   3.815592814938684*^9}, {3.815593358781958*^9, 3.8155935093735833`*^9}, 
   3.8159649131386166`*^9, {3.815965031293834*^9, 3.8159650368196564`*^9}, 
   3.815966207472335*^9, 3.816108113677658*^9, 3.816108349493678*^9, 
   3.8161084888526917`*^9, 3.8161086139765434`*^9, 3.8161086862845297`*^9, {
   3.8230252032397947`*^9, 3.823025208256241*^9}, {3.823107881345088*^9, 
   3.823107881949519*^9}},
 CellLabel->"In[47]:=",ExpressionUUID->"bae4fa98-2d12-4e63-b25f-819061309f30"],

Cell["\<\
The version with the largest repetition is the one to be deleted.\
\>", "Text",
 CellChangeTimes->{{3.8153420467923098`*^9, 3.8153420531711135`*^9}, {
   3.815342113591096*^9, 3.8153421572292004`*^9}, {3.8154240410753565`*^9, 
   3.8154240970701265`*^9}, {3.815530824383728*^9, 3.8155308702104363`*^9}, {
   3.8155309172787495`*^9, 3.8155309228770456`*^9}, {3.8155317176366625`*^9, 
   3.8155317404344463`*^9}, {3.8155892664384365`*^9, 3.815589283946205*^9}, {
   3.815964867712913*^9, 3.8159648761867523`*^9}, 
   3.843497672387025*^9},ExpressionUUID->"77b298e4-d350-4b07-92d3-\
2f90d4debe5b"],

Cell[BoxData[
 RowBox[{
  RowBox[{"getOspSSSel", "[", 
   RowBox[{"ins_", ",", "osp_", ",", "nsss_", ",", "xda_"}], "]"}], ":=", 
  RowBox[{"Module", "[", 
   RowBox[{
    RowBox[{"{", 
     RowBox[{"io", ",", "iook"}], "}"}], ",", "\[IndentingNewLine]", 
    RowBox[{
     RowBox[{"io", "=", 
      RowBox[{"Transpose", "[", 
       RowBox[{"{", 
        RowBox[{"ins", ",", "nsss"}], "}"}], "]"}]}], ";", 
     "\[IndentingNewLine]", 
     RowBox[{"iook", "=", 
      RowBox[{"DeleteCases", "[", 
       RowBox[{"io", ",", 
        RowBox[{"{", 
         RowBox[{"_", ",", 
          RowBox[{"{", 
           RowBox[{"maxIteration", ",", "_"}], "}"}]}], "}"}], ",", 
        RowBox[{"{", "1", "}"}]}], "]"}]}], ";", "\[IndentingNewLine]", 
     RowBox[{
      RowBox[{
       RowBox[{"{", 
        RowBox[{
         RowBox[{"#", "[", 
          RowBox[{"[", "1", "]"}], "]"}], ",", 
         RowBox[{"#", "[", 
          RowBox[{"[", 
           RowBox[{"2", ",", "2", ",", 
            RowBox[{
             RowBox[{"Position", "[", 
              RowBox[{
               RowBox[{"Keys", "[", "xda", "]"}], ",", 
               RowBox[{"x", "[", 
                RowBox[{"___", ",", "osp", ",", "___"}], "]"}]}], "]"}], "[", 
             RowBox[{"[", 
              RowBox[{"1", ",", "1"}], "]"}], "]"}]}], "]"}], "]"}]}], "}"}], 
       "&"}], "/@", "iook"}]}]}], "]"}]}]], "Input",
 CellChangeTimes->{{3.815531541851492*^9, 3.8155316737629833`*^9}, {
   3.8155884258859835`*^9, 3.8155884436817284`*^9}, 3.8155892565143323`*^9, {
   3.815589337156143*^9, 3.8155893383295045`*^9}, {3.8155928092248864`*^9, 
   3.815592814938684*^9}, {3.815593358781958*^9, 3.8155935093735833`*^9}, 
   3.8159648550144014`*^9, 3.815964990933199*^9, 3.8159662111684437`*^9, {
   3.8161081210785923`*^9, 3.8161081273749275`*^9}, {3.8161083465226088`*^9, 
   3.816108369570792*^9}, 3.8161084920975533`*^9, 3.8161086190262823`*^9, 
   3.816108683744381*^9, {3.8230252165719633`*^9, 3.823025225782152*^9}, {
   3.8231078904732857`*^9, 3.8231078954253407`*^9}},
 CellLabel->"In[48]:=",ExpressionUUID->"42fadbfb-e218-4c63-872a-6886ca77414b"],

Cell["If any one of the iterations is the largest, return {}.", "Text",
 CellChangeTimes->{{3.8153420467923098`*^9, 3.8153420531711135`*^9}, {
   3.815342113591096*^9, 3.8153421572292004`*^9}, {3.8154240410753565`*^9, 
   3.8154240970701265`*^9}, {3.815530824383728*^9, 3.8155308702104363`*^9}, {
   3.8155309172787495`*^9, 3.8155309228770456`*^9}, {3.8155317176366625`*^9, 
   3.8155317404344463`*^9}, {3.8155892664384365`*^9, 3.815589283946205*^9}, {
   3.815964867712913*^9, 3.8159648761867523`*^9}, {3.8228469929452095`*^9, 
   3.822847006031519*^9}, 
   3.84349767793832*^9},ExpressionUUID->"71d7f908-1d51-4b19-af08-\
6321d001644e"],

Cell[BoxData[
 RowBox[{
  RowBox[{"getOspSSAoN", "[", 
   RowBox[{"ins_", ",", "osp_", ",", "nsss_", ",", "xda_"}], "]"}], ":=", 
  RowBox[{"Module", "[", 
   RowBox[{
    RowBox[{"{", 
     RowBox[{"io", ",", "iook"}], "}"}], ",", "\[IndentingNewLine]", 
    RowBox[{
     RowBox[{"If", "[", 
      RowBox[{
       RowBox[{
        RowBox[{"Cases", "[", 
         RowBox[{"nsss", ",", 
          RowBox[{"{", 
           RowBox[{"maxIteration", ",", "_"}], "}"}]}], "]"}], "\[NotEqual]", 
        RowBox[{"{", "}"}]}], ",", 
       RowBox[{"Return", "[", 
        RowBox[{"{", "}"}], "]"}]}], "]"}], ";", "\[IndentingNewLine]", 
     RowBox[{"iook", "=", 
      RowBox[{"Transpose", "[", 
       RowBox[{"{", 
        RowBox[{"ins", ",", "nsss"}], "}"}], "]"}]}], ";", 
     "\[IndentingNewLine]", 
     RowBox[{
      RowBox[{
       RowBox[{"{", 
        RowBox[{
         RowBox[{"#", "[", 
          RowBox[{"[", "1", "]"}], "]"}], ",", 
         RowBox[{"#", "[", 
          RowBox[{"[", 
           RowBox[{"2", ",", "2", ",", 
            RowBox[{
             RowBox[{"Position", "[", 
              RowBox[{
               RowBox[{"Keys", "[", "xda", "]"}], ",", 
               RowBox[{"x", "[", 
                RowBox[{"___", ",", "osp", ",", "___"}], "]"}]}], "]"}], "[", 
             RowBox[{"[", 
              RowBox[{"1", ",", "1"}], "]"}], "]"}]}], "]"}], "]"}]}], "}"}], 
       "&"}], "/@", "iook"}]}]}], "]"}]}]], "Input",
 CellChangeTimes->{{3.815531541851492*^9, 3.8155316737629833`*^9}, {
   3.8155884258859835`*^9, 3.8155884436817284`*^9}, 3.8155892565143323`*^9, {
   3.815589337156143*^9, 3.8155893383295045`*^9}, {3.8155928092248864`*^9, 
   3.815592814938684*^9}, {3.815593358781958*^9, 3.8155935093735833`*^9}, 
   3.8159649131386166`*^9, {3.815965031293834*^9, 3.8159650368196564`*^9}, 
   3.815966207472335*^9, 3.816108113677658*^9, 3.816108349493678*^9, 
   3.8161084888526917`*^9, 3.8161086139765434`*^9, 3.8161086862845297`*^9, {
   3.822847011343566*^9, 3.822847041131543*^9}, {3.822847218978362*^9, 
   3.8228472747289495`*^9}, {3.823025229688533*^9, 3.8230252333456197`*^9}, {
   3.8231079008812013`*^9, 3.8231079055607104`*^9}},
 CellLabel->"In[49]:=",ExpressionUUID->"52a3e312-3cde-4b3d-b593-5a0312cd8f1a"]
}, Open  ]],

Cell[CellGroupData[{

Cell["Generate random rate constant set rules.", "Subsubsection",
 CellChangeTimes->{{3.8153420467923098`*^9, 3.8153420531711135`*^9}, {
   3.815342113591096*^9, 3.8153421572292004`*^9}, {3.8154240410753565`*^9, 
   3.8154240970701265`*^9}, {3.8154489020744324`*^9, 3.815448915312641*^9}, 
   3.8434976839633913`*^9},ExpressionUUID->"895ce845-1b43-4a1d-9fb4-\
1a7517ee9d7b"],

Cell[BoxData[
 RowBox[{
  RowBox[{"randomPsr", "[", 
   RowBox[{"ncr_", ",", "min_", ",", "max_"}], "]"}], ":=", 
  RowBox[{"Thread", "[", 
   RowBox[{
    RowBox[{"Flatten", "[", 
     RowBox[{
      RowBox[{
       RowBox[{"{", 
        RowBox[{
         RowBox[{"a", "[", "#", "]"}], ",", 
         RowBox[{"d", "[", "#", "]"}], ",", 
         RowBox[{"k", "[", "#", "]"}]}], "}"}], "&"}], "/@", 
      RowBox[{"Range", "[", "ncr", "]"}]}], "]"}], "\[Rule]", 
    RowBox[{"Flatten", "[", 
     RowBox[{"2", "^", 
      RowBox[{"RandomInteger", "[", 
       RowBox[{
        RowBox[{"{", 
         RowBox[{"min", ",", "max"}], "}"}], ",", 
        RowBox[{"{", 
         RowBox[{"ncr", ",", "3"}], "}"}]}], "]"}]}], "]"}]}], 
   "]"}]}]], "Input",
 CellChangeTimes->{{3.8154484345965457`*^9, 3.8154487026754875`*^9}},
 CellLabel->"In[50]:=",ExpressionUUID->"5a6d2b83-d5ef-4bee-badc-2af476840c92"]
}, Open  ]]
}, Open  ]],

Cell[CellGroupData[{

Cell["Searching for bistable networks", "Section",
 CellChangeTimes->{{3.7700788192765055`*^9, 3.7700788782452297`*^9}, {
   3.770079545624532*^9, 3.7700795674693875`*^9}, {3.7700814570774193`*^9, 
   3.7700814633925276`*^9}, {3.7703102966669903`*^9, 3.770310309439828*^9}, 
   3.7706609524697027`*^9, {3.77066604851589*^9, 3.7706660494114943`*^9}, {
   3.77067082558375*^9, 3.770670872470297*^9}, 3.7710197220868235`*^9, {
   3.771019832876541*^9, 3.7710198487630205`*^9}, {3.7773235116569085`*^9, 
   3.777323516489011*^9}, {3.777493618127942*^9, 3.777493622106347*^9}, {
   3.783565022500619*^9, 3.783565026875204*^9}, {3.812056012161888*^9, 
   3.8120560273858976`*^9}, {3.8123143142220793`*^9, 3.812314321025627*^9}, {
   3.8142120672315426`*^9, 3.8142120730801773`*^9}, 3.814212473458479*^9, {
   3.8148261096030254`*^9, 3.8148261226634226`*^9}, {3.8152687700374765`*^9, 
   3.815268781281353*^9}, {3.8159598370760403`*^9, 3.8159598502892*^9}, {
   3.8160343697434187`*^9, 3.816034381401738*^9}, 
   3.843497690579255*^9},ExpressionUUID->"e702e910-5f0b-4f4e-a57c-\
bb1b8ca5f85d"],

Cell[CellGroupData[{

Cell["Generating the initial partition", "Subsection",
 CellChangeTimes->{{3.815083583979365*^9, 3.8150835989762754`*^9}, {
   3.8150836486037064`*^9, 3.815083653125573*^9}, {3.815256240300125*^9, 
   3.8152562497505536`*^9}, {3.815266674454156*^9, 3.8152666775139804`*^9}, {
   3.8152671459557686`*^9, 3.81526715093604*^9}, 3.815452895063236*^9, {
   3.816028705133374*^9, 3.816028731660243*^9}, {3.816304927567904*^9, 
   3.816304941262388*^9}, {3.8434981940544558`*^9, 
   3.8434981995162*^9}},ExpressionUUID->"9a955035-0e0d-45ac-ad56-\
74266532eaa4"],

Cell[BoxData[
 RowBox[{
  RowBox[{"initialPartition", "[", "ncr_", "]"}], ":=", 
  RowBox[{"Module", "[", 
   RowBox[{
    RowBox[{"{", 
     RowBox[{"prts", "=", 
      RowBox[{"makeRandomPartition", "[", "ncr", "]"}]}], "}"}], ",", 
    "\[IndentingNewLine]", 
    RowBox[{"If", "[", 
     RowBox[{
      RowBox[{
       RowBox[{"ioConP", "[", 
        RowBox[{"ncr", ",", "prts"}], "]"}], "&&", 
       RowBox[{"spConP", "[", 
        RowBox[{"ncr", ",", "prts"}], "]"}]}], ",", "prts", ",", 
      RowBox[{"initialPartition", "[", "ncr", "]"}]}], "]"}]}], 
   "]"}]}]], "Input",
 CellChangeTimes->{{3.816304952924096*^9, 3.8163050627763166`*^9}, 
   3.822770658571807*^9, {3.822773597869841*^9, 3.822773602711646*^9}, {
   3.8227777420042295`*^9, 3.822777759488159*^9}, {3.8227778026131477`*^9, 
   3.8227778052854548`*^9}, {3.822780168437792*^9, 3.822780196207964*^9}},
 CellLabel->"In[51]:=",ExpressionUUID->"47a334b1-3969-4798-8f42-73cd933137fc"]
}, Open  ]],

Cell[CellGroupData[{

Cell["\<\
Restrictions on partition (used in initialParttition and randomJoin) 
Global variables ioConOff and spConOff are switches: ON for False, OFF for \
Ture\
\>", "Subsection",
 CellChangeTimes->{{3.815083583979365*^9, 3.8150835989762754`*^9}, {
   3.8150836486037064`*^9, 3.815083653125573*^9}, {3.815256240300125*^9, 
   3.8152562497505536`*^9}, {3.815266674454156*^9, 3.8152666775139804`*^9}, {
   3.8152671459557686`*^9, 3.81526715093604*^9}, 3.815452895063236*^9, {
   3.816028705133374*^9, 3.816028731660243*^9}, {3.816304927567904*^9, 
   3.816304941262388*^9}, {3.8227799334147563`*^9, 3.8227799394067965`*^9}, {
   3.822780642611863*^9, 3.8227806680235443`*^9}, {3.8229562736510296`*^9, 
   3.822956349596019*^9}, 3.8434977015504007`*^9, {3.843498178234416*^9, 
   3.843498181404544*^9}},ExpressionUUID->"ce483e50-5ba9-4fed-89b2-\
ea46d2379d6a"],

Cell["\<\
Input and output species belong to different conservation law groups (isp and \
osp are global variables)\
\>", "Text",
 CellChangeTimes->{{3.816367708649763*^9, 3.8163677186322813`*^9}, {
   3.8227707868102894`*^9, 3.8227708413155575`*^9}, {3.8227778346564674`*^9, 
   3.822777855516026*^9}, {3.822780052987177*^9, 3.8227800952958665`*^9}, {
   3.8227802120907288`*^9, 3.822780217078222*^9}, 
   3.8434977074428916`*^9},ExpressionUUID->"696bc7a7-a346-4a99-a051-\
c5a8afea640b"],

Cell[BoxData[
 RowBox[{
  RowBox[{
   RowBox[{"ioConP", "[", 
    RowBox[{"ncr_", ",", "prts_"}], "]"}], ":=", 
   RowBox[{"ioConOff", "||", 
    RowBox[{
     RowBox[{"spPosition", "[", 
      RowBox[{"isp", ",", "ncr", ",", "prts"}], "]"}], "!=", 
     RowBox[{"spPosition", "[", 
      RowBox[{"osp", ",", "ncr", ",", "prts"}], "]"}]}]}]}], ";"}]], "Input",
 CellChangeTimes->{{3.8227799821953773`*^9, 3.8227800264384823`*^9}, {
  3.822956231932995*^9, 3.822956238242457*^9}},
 CellLabel->"In[52]:=",ExpressionUUID->"0c51d0f7-ab09-4a07-9682-9f4b51b4bc85"],

Cell["\<\
Prohibition of identification of substrates and products belonging to the \
same post-translational modification reaction (this condition was not present \
when the paper was submitted)\
\>", "Text",
 CellChangeTimes->{{3.816367708649763*^9, 3.8163677186322813`*^9}, {
   3.8227707868102894`*^9, 3.8227708413155575`*^9}, {3.8227778346564674`*^9, 
   3.822777855516026*^9}, 3.8227800989125557`*^9, {3.8227803859311748`*^9, 
   3.822780405125521*^9}, 
   3.8434977145774007`*^9},ExpressionUUID->"ae6b2c84-4a8b-4db1-9e83-\
2688938d25f7"],

Cell[BoxData[
 RowBox[{"(*", 
  RowBox[{
   RowBox[{
    RowBox[{"spConP", "[", 
     RowBox[{"ncr_", ",", " ", "prts_"}], "]"}], ":=", "True"}], ";"}], 
  "*)"}]], "Input",
 CellChangeTimes->{{3.8227854458371134`*^9, 3.822785464790602*^9}, 
   3.8227942124249477`*^9, {3.8227943097705717`*^9, 3.8227943229235644`*^9}},
 CellLabel->"In[53]:=",ExpressionUUID->"0e246fac-969b-4bb6-ab37-a89899b52fe7"],

Cell[BoxData[
 RowBox[{
  RowBox[{
   RowBox[{"spConP", "[", 
    RowBox[{"ncr_", ",", "prts_"}], "]"}], ":=", 
   RowBox[{"spConOff", "||", 
    RowBox[{"And", "@@", 
     RowBox[{"(", 
      RowBox[{
       RowBox[{
        RowBox[{"(", 
         RowBox[{
          RowBox[{
           RowBox[{"Position", "[", 
            RowBox[{"prts", ",", 
             RowBox[{"{", 
              RowBox[{"___", ",", 
               RowBox[{"s", "[", "#", "]"}], ",", "___"}], "}"}]}], "]"}], 
           "[", 
           RowBox[{"[", 
            RowBox[{"1", ",", "1"}], "]"}], "]"}], "\[NotEqual]", 
          RowBox[{
           RowBox[{"Position", "[", 
            RowBox[{"prts", ",", 
             RowBox[{"{", 
              RowBox[{"___", ",", 
               RowBox[{"p", "[", "#", "]"}], ",", "___"}], "}"}]}], "]"}], 
           "[", 
           RowBox[{"[", 
            RowBox[{"1", ",", "1"}], "]"}], "]"}]}], ")"}], "&"}], "/@", 
       RowBox[{"Range", "[", "ncr", "]"}]}], ")"}]}]}]}], ";"}]], "Input",
 CellChangeTimes->{{3.8227801191190443`*^9, 3.822780139670952*^9}, {
  3.82295624693022*^9, 3.822956252966477*^9}},
 CellLabel->"In[54]:=",ExpressionUUID->"9bbeae7d-5e70-4d0a-93e3-71d099143231"],

Cell["\<\
Returns the position in the conservation law list of the conservation law \
group that contains the chemical species.\
\>", "Text",
 CellChangeTimes->{{3.8160286885314255`*^9, 3.816028694431179*^9}, {
   3.8160287438220854`*^9, 3.816028751999213*^9}, {3.8160309744216623`*^9, 
   3.816031016854684*^9}, {3.8163039219413013`*^9, 3.816303976672698*^9}, {
   3.8163048160974455`*^9, 3.8163048238437667`*^9}, 
   3.843497722906762*^9},ExpressionUUID->"dafc68b5-ba62-449e-9273-\
599063128179"],

Cell[BoxData[
 RowBox[{
  RowBox[{"spPosition", "[", 
   RowBox[{"sp_", ",", "ncr_", ",", "prts_"}], "]"}], ":=", 
  RowBox[{"Module", "[", 
   RowBox[{
    RowBox[{"{", 
     RowBox[{"xps", "=", 
      RowBox[{"xMergePsvSet", "[", 
       RowBox[{
        RowBox[{"xPsvSetLMA", "[", "ncr", "]"}], ",", "prts"}], "]"}]}], 
     "}"}], ",", 
    RowBox[{
     RowBox[{"Position", "[", 
      RowBox[{"xps", ",", 
       RowBox[{"{", 
        RowBox[{"___", ",", 
         RowBox[{"x", "[", 
          RowBox[{"___", ",", "sp", ",", "___"}], "]"}], ",", "___"}], 
        "}"}]}], "]"}], "[", 
     RowBox[{"[", 
      RowBox[{"1", ",", "1"}], "]"}], "]"}]}], "]"}]}]], "Input",
 CellChangeTimes->{{3.816303683945305*^9, 3.816303726448452*^9}, {
  3.8163037970074368`*^9, 3.8163038361263485`*^9}, {3.816315626270918*^9, 
  3.81631562803789*^9}},
 CellLabel->"In[55]:=",ExpressionUUID->"79a80851-a447-471d-b9a9-8892740d0a59"]
}, Open  ]],

Cell[CellGroupData[{

Cell["Random change operator for division", "Subsection",
 CellChangeTimes->{{3.815083583979365*^9, 3.8150835989762754`*^9}, {
   3.8150836486037064`*^9, 3.815083653125573*^9}, {3.815256240300125*^9, 
   3.8152562497505536`*^9}, {3.815266674454156*^9, 3.8152666775139804`*^9}, {
   3.8152671459557686`*^9, 3.81526715093604*^9}, 3.815452895063236*^9, {
   3.816028705133374*^9, 3.816028731660243*^9}, 
   3.8434977280338426`*^9},ExpressionUUID->"8d29c5f3-0cbe-42da-abc2-\
cd2cc94766d1"],

Cell["\<\
If the number of partition elements is three or more, select two partition \
elements and merge them.\
\>", "Text",
 CellChangeTimes->{{3.8160286885314255`*^9, 3.816028694431179*^9}, {
   3.8160287438220854`*^9, 3.816028751999213*^9}, {3.8160309744216623`*^9, 
   3.816031016854684*^9}, {3.816304011687826*^9, 3.8163040183045096`*^9}, {
   3.8163042443139243`*^9, 3.816304258065754*^9}, {3.8163047734276066`*^9, 
   3.816304806432519*^9}, {3.8227709069342837`*^9, 3.8227709103873053`*^9}, {
   3.8227778506774178`*^9, 3.8227778535177827`*^9}, {3.8227806189565268`*^9, 
   3.8227806213370714`*^9}, 3.843497733622512*^9, {3.8434982128440275`*^9, 
   3.8434982192925496`*^9}},ExpressionUUID->"85b0c5cd-3575-4ac2-8152-\
d9ec5b052799"],

Cell[BoxData[
 RowBox[{
  RowBox[{"randomJoin", "[", 
   RowBox[{"prts_", ",", "rec_"}], "]"}], ":=", 
  RowBox[{"Module", "[", 
   RowBox[{
    RowBox[{"{", 
     RowBox[{
      RowBox[{"ncr", "=", 
       RowBox[{"Max", "[", 
        RowBox[{"First", "/@", 
         RowBox[{"Flatten", "[", "prts", "]"}]}], "]"}]}], ",", "p0", ",", 
      "jprts"}], "}"}], ",", 
    RowBox[{"(*", 
     RowBox[{
      RowBox[{"2021", "/", "02"}], "/", "12"}], "*)"}], "\[IndentingNewLine]", 
    RowBox[{
     RowBox[{"If", "[", 
      RowBox[{
       RowBox[{
        RowBox[{
         RowBox[{"Length", "[", "prts", "]"}], "<", "3"}], "||", 
        RowBox[{"rec", "<", "1"}]}], ",", 
       RowBox[{"Return", "[", "prts", "]"}], ",", "\[IndentingNewLine]", 
       RowBox[{
        RowBox[{"p0", "=", 
         RowBox[{"RandomSample", "[", 
          RowBox[{"prts", ",", "2"}], "]"}]}], ";", "\[IndentingNewLine]", 
        RowBox[{"jprts", "=", 
         RowBox[{"Append", "[", 
          RowBox[{
           RowBox[{"DeleteCases", "[", 
            RowBox[{"prts", ",", 
             RowBox[{"Alternatives", "@@", "p0"}]}], "]"}], ",", 
           RowBox[{"Join", "@@", "p0"}]}], "]"}]}], ";"}]}], 
      "\[IndentingNewLine]", "]"}], ";", "\[IndentingNewLine]", 
     RowBox[{"If", "[", 
      RowBox[{
       RowBox[{
        RowBox[{"ioConP", "[", 
         RowBox[{"ncr", ",", "jprts"}], "]"}], "&&", 
        RowBox[{"spConP", "[", 
         RowBox[{"ncr", ",", "jprts"}], "]"}]}], ",", "jprts", ",", 
       RowBox[{"randomJoin", "[", 
        RowBox[{"prts", ",", 
         RowBox[{"rec", "-", "1"}]}], "]"}]}], "]"}]}]}], "]"}]}]], "Input",
 CellChangeTimes->{{3.8160303332490845`*^9, 3.8160304799104767`*^9}, {
   3.8160305181979003`*^9, 3.8160305230067177`*^9}, 3.816030559425458*^9, {
   3.8160309041427603`*^9, 3.816030906185455*^9}, {3.816032123200736*^9, 
   3.8160321763206873`*^9}, {3.8160322488206687`*^9, 
   3.8160322499465513`*^9}, {3.816032344994437*^9, 3.8160323489445705`*^9}, {
   3.816032632425043*^9, 3.816032635059055*^9}, {3.816032848257164*^9, 
   3.816032852407172*^9}, {3.816033901830983*^9, 3.816034001077352*^9}, {
   3.8163041471280465`*^9, 3.816304157872694*^9}, {3.816304266216618*^9, 
   3.816304267740141*^9}, {3.816304473239107*^9, 3.8163045355965996`*^9}, {
   3.816304605026516*^9, 3.816304754323848*^9}, {3.816310499381899*^9, 
   3.8163105033118486`*^9}, {3.816317516604215*^9, 3.8163175263450623`*^9}, {
   3.8220753056385956`*^9, 3.8220753151100187`*^9}, 3.822770881415087*^9, {
   3.8227713008468065`*^9, 3.8227713048911343`*^9}, {3.82277192446885*^9, 
   3.8227719312295933`*^9}, {3.822772004864564*^9, 3.822772038039816*^9}, {
   3.822772090489828*^9, 3.8227720906800117`*^9}, 3.822777815922048*^9, {
   3.8227785305655403`*^9, 3.8227785345762157`*^9}, {3.822780242714079*^9, 
   3.8227802529348855`*^9}},
 CellLabel->"In[56]:=",ExpressionUUID->"12143414-6997-480e-95cc-97d8426fbf58"],

Cell["\<\
Select one partition element that has two or more partition elements and \
partition it into two.\
\>", "Text",
 CellChangeTimes->{{3.8160286885314255`*^9, 3.816028694431179*^9}, {
   3.8160287438220854`*^9, 3.816028754967657*^9}, {3.816034450196394*^9, 
   3.8160345021229887`*^9}, 3.843497741324701*^9, {3.8434982222079363`*^9, 
   3.843498227146844*^9}},ExpressionUUID->"281bd272-6c5c-4b42-8d0c-\
466de2c2e67d"],

Cell[BoxData[
 RowBox[{
  RowBox[{"randomSplit", "[", "prts_", "]"}], ":=", 
  RowBox[{"Module", "[", 
   RowBox[{
    RowBox[{"{", 
     RowBox[{"can", ",", "len", ",", "p0", ",", "p1", ",", "p2"}], "}"}], ",",
     "\[IndentingNewLine]", 
    RowBox[{
     RowBox[{"can", "=", 
      RowBox[{"Select", "[", 
       RowBox[{"prts", ",", 
        RowBox[{
         RowBox[{
          RowBox[{"Length", "[", "#", "]"}], ">", "1"}], "&"}]}], "]"}]}], 
     ";", "\[IndentingNewLine]", 
     RowBox[{"len", "=", 
      RowBox[{"Length", "[", "can", "]"}]}], ";", "\[IndentingNewLine]", 
     RowBox[{"If", "[", 
      RowBox[{
       RowBox[{"len", "\[Equal]", "0"}], ",", "prts", ",", 
       "\[IndentingNewLine]", 
       RowBox[{
        RowBox[{"p0", "=", 
         RowBox[{"RandomChoice", "[", "can", "]"}]}], ";", 
        "\[IndentingNewLine]", 
        RowBox[{"p1", "=", 
         RowBox[{"RandomSample", "[", 
          RowBox[{"p0", ",", 
           RowBox[{"RandomInteger", "[", 
            RowBox[{"{", 
             RowBox[{"1", ",", 
              RowBox[{
               RowBox[{"Length", "[", "p0", "]"}], "-", "1"}]}], "}"}], 
            "]"}]}], "]"}]}], ";", "\[IndentingNewLine]", 
        RowBox[{"p2", "=", 
         RowBox[{"DeleteCases", "[", 
          RowBox[{"p0", ",", 
           RowBox[{"Alternatives", "@@", "p1"}]}], "]"}]}], ";", 
        "\[IndentingNewLine]", 
        RowBox[{"Join", "[", 
         RowBox[{
          RowBox[{"DeleteCases", "[", 
           RowBox[{"prts", ",", "p0"}], "]"}], ",", 
          RowBox[{"{", 
           RowBox[{"p1", ",", "p2"}], "}"}]}], "]"}]}]}], "]"}]}]}], 
   "]"}]}]], "Input",
 CellChangeTimes->{{3.8160303332490845`*^9, 3.8160304799104767`*^9}, {
   3.8160305181979003`*^9, 3.8160305230067177`*^9}, 3.816030559425458*^9, {
   3.8160309041427603`*^9, 3.816030906185455*^9}, {3.816031933631521*^9, 
   3.816031937974081*^9}, {3.816033006623*^9, 3.8160330183766704`*^9}, {
   3.816033061750903*^9, 3.8160331346715136`*^9}, 3.8160334088703585`*^9, {
   3.8160334966138697`*^9, 3.8160334982006598`*^9}, {3.816033728241544*^9, 
   3.816033739817175*^9}, 3.816034089870322*^9, {3.816034211323981*^9, 
   3.8160342411664076`*^9}, {3.8160570694276485`*^9, 3.8160570853382235`*^9}},
 CellLabel->"In[57]:=",ExpressionUUID->"545762f6-6b75-4a72-afb6-174369a1fd99"]
}, Open  ]],

Cell[CellGroupData[{

Cell["Evaluation of the partition", "Subsection",
 CellChangeTimes->{{3.815083583979365*^9, 3.8150835989762754`*^9}, {
   3.8150836486037064`*^9, 3.815083653125573*^9}, {3.815256240300125*^9, 
   3.8152562497505536`*^9}, {3.815266674454156*^9, 3.8152666775139804`*^9}, {
   3.8152671459557686`*^9, 3.81526715093604*^9}, 3.815452895063236*^9, {
   3.816028705133374*^9, 3.816028731660243*^9}, {3.816056642696162*^9, 
   3.8160566458975887`*^9}, {3.8160571230173664`*^9, 3.8160571311427546`*^9}, 
   3.8222744994537897`*^9, 3.8434977469802113`*^9, 
   3.8434982349396605`*^9},ExpressionUUID->"7bf62e99-ab6c-411c-982e-\
496aa594aff6"],

Cell["\<\
scale, tcsf, isp, osp, ins, stepT, maxIteration, conErr, pnum is a global \
variable.\
\>", "Text",
 CellChangeTimes->{{3.8163106038932886`*^9, 3.816310630696472*^9}, {
   3.8163206258220224`*^9, 3.816320667089642*^9}, {3.8163207453101845`*^9, 
   3.8163207962496653`*^9}, 3.816321158344451*^9, 3.822077105113078*^9, 
   3.8220771465602074`*^9, {3.82227510430727*^9, 3.8222751072728796`*^9}, 
   3.8434977541669908`*^9, {3.843498493696325*^9, 
   3.843498510908149*^9}},ExpressionUUID->"43b1f857-d284-44a7-813f-\
f9d2488762f7"],

Cell["\<\
pnum : Number of times to try randomly as a pair of parameter value and total \
concentration value.\
\>", "Text",
 CellChangeTimes->{{3.8163106038932886`*^9, 3.816310630696472*^9}, {
   3.8163206258220224`*^9, 3.816320667089642*^9}, {3.8163207453101845`*^9, 
   3.8163207962496653`*^9}, 3.816321160427267*^9, 
   3.843497760044049*^9},ExpressionUUID->"fc697d8d-dddb-4295-8870-\
14710d250535"],

Cell[BoxData[{
 RowBox[{
  RowBox[{"evalPrts", "[", "prts_", "]"}], ":=", 
  RowBox[{"Module", "[", 
   RowBox[{
    RowBox[{"{", 
     RowBox[{
      RowBox[{"ncr", "=", 
       RowBox[{"Max", "[", 
        RowBox[{"First", "/@", 
         RowBox[{"Flatten", "[", "prts", "]"}]}], "]"}]}], ",", "xda", ",", 
      "xps", ",", "psr", ",", "tcs", ",", "outs"}], "}"}], ",", 
    RowBox[{"(*", 
     RowBox[{
      RowBox[{"2021", "/", "02"}], "/", "12"}], "*)"}], "\[IndentingNewLine]", 
    RowBox[{
     RowBox[{"xda", "=", 
      RowBox[{"xMergeDeqAss", "[", 
       RowBox[{
        RowBox[{"xDeqAssLMA", "[", "ncr", "]"}], ",", "prts"}], "]"}]}], ";", 
     "\[IndentingNewLine]", 
     RowBox[{"xps", "=", 
      RowBox[{"xMergePsvSet", "[", 
       RowBox[{
        RowBox[{"xPsvSetLMA", "[", "ncr", "]"}], ",", "prts"}], "]"}]}], ";", 
     "\[IndentingNewLine]", 
     RowBox[{"Prepend", "[", 
      RowBox[{
       RowBox[{
        RowBox[{"MaximalBy", "[", 
         RowBox[{
          RowBox[{"Table", "[", 
           RowBox[{
            RowBox[{
             RowBox[{"psr", "=", 
              RowBox[{"randomPsr", "[", 
               RowBox[{"ncr", ",", 
                RowBox[{"-", "5"}], ",", "5"}], "]"}]}], ";", 
             RowBox[{"tcs", "=", 
              RowBox[{"2", "^", 
               RowBox[{"RandomInteger", "[", 
                RowBox[{
                 RowBox[{"{", 
                  RowBox[{
                   RowBox[{"-", "5"}], ",", "5"}], "}"}], ",", 
                 RowBox[{"Length", "[", "xps", "]"}]}], "]"}]}]}], ";", 
             RowBox[{"scale", "[", 
              RowBox[{"xda", ",", "xps", ",", "psr", ",", "tcs"}], "]"}]}], 
            ",", "pnum"}], "]"}], ",", "First"}], "]"}], "[", 
        RowBox[{"[", "1", "]"}], "]"}], ",", "prts"}], "]"}]}]}], 
   "]"}]}], "\[IndentingNewLine]", 
 RowBox[{
  RowBox[{"(*", 
   RowBox[{"Fixed", " ", "on", " ", 
    RowBox[{
     RowBox[{"2021", "/", "02"}], "/", "16"}], " ", "to", " ", "make", " ", 
    "scaleAdap", " ", "return", " ", "ive1", " ", "instead", " ", "of", " ", 
    "tcs"}], "*)"}]}]}], "Input",
 CellChangeTimes->{{3.8160528735102797`*^9, 3.8160528962406034`*^9}, {
   3.816053034647806*^9, 3.8160531411429434`*^9}, {3.816053198577174*^9, 
   3.8160532312703657`*^9}, 3.816053279359009*^9, {3.8160536859148126`*^9, 
   3.8160537186740375`*^9}, {3.8160538562298603`*^9, 
   3.8160539119202833`*^9}, {3.8160540024473424`*^9, 
   3.8160540136096563`*^9}, {3.8160540674871063`*^9, 3.8160541256199784`*^9}, 
   3.8160541895724134`*^9, {3.816055636059154*^9, 3.816055640477513*^9}, {
   3.8160561874319515`*^9, 3.8160561887347317`*^9}, {3.8160562305853457`*^9, 
   3.8160562870767117`*^9}, {3.8161162517317576`*^9, 3.816116253886176*^9}, {
   3.8161386774565573`*^9, 3.8161387150265102`*^9}, {3.8162879169179735`*^9, 
   3.8162879189784465`*^9}, {3.816287952054967*^9, 3.816287957246169*^9}, {
   3.8163105941494675`*^9, 3.816310597929326*^9}, {3.8163108031350317`*^9, 
   3.8163108036107464`*^9}, {3.816311016111497*^9, 3.816311018581812*^9}, {
   3.8163127226628504`*^9, 3.816312731129176*^9}, {3.8220752080898232`*^9, 
   3.822075210240288*^9}, {3.8220752729019985`*^9, 3.8220752808661947`*^9}, {
   3.822274578112491*^9, 3.822274623586276*^9}, {3.8224150469256535`*^9, 
   3.8224150872878838`*^9}, {3.822773236105387*^9, 3.822773273772358*^9}, 
   3.8434985230524387`*^9},ExpressionUUID->"4178b0b8-d3a7-4874-af15-\
73dffa6674cf"]
}, Open  ]],

Cell[CellGroupData[{

Cell["\<\
When a partition is entered, it randomly searches its neighbors and returns a \
partition with a higher evaluation.\
\>", "Subsection",
 CellChangeTimes->{{3.815083583979365*^9, 3.8150835989762754`*^9}, {
   3.8150836486037064`*^9, 3.815083653125573*^9}, {3.815256240300125*^9, 
   3.8152562497505536`*^9}, {3.815266674454156*^9, 3.8152666775139804`*^9}, {
   3.8152671459557686`*^9, 3.81526715093604*^9}, 3.815452895063236*^9, {
   3.816028705133374*^9, 3.816028731660243*^9}, {3.816056642696162*^9, 
   3.8160566458975887`*^9}, {3.8160571230173664`*^9, 
   3.8160571311427546`*^9}, {3.8161363204854345`*^9, 3.816136332939891*^9}, 
   3.816139220000225*^9, 3.843497766361534*^9, {3.8434982405887804`*^9, 
   3.843498243744688*^9}},ExpressionUUID->"930c3391-bb1b-461d-a3a9-\
aa789d030046"],

Cell["\<\
scrs : { prts (partition), score (evaluation value), outs (list of output \
species steady state values), psr (parameter values), tcs (list of total \
concentrations) }\
\>", "Text",
 CellChangeTimes->{{3.8163106038932886`*^9, 3.816310630696472*^9}, {
   3.8163179833340836`*^9, 3.816318039924158*^9}, {3.816320532066227*^9, 
   3.8163206095364685`*^9}, 
   3.8434977726270914`*^9},ExpressionUUID->"be6fb40f-e979-4b5f-a94f-\
a72103c0e8e9"],

Cell["\<\
nmum : how many moves ahead to read (recursively search up to mnum depth in \
binary tree with width first)\
\>", "Text",
 CellChangeTimes->{{3.8163106038932886`*^9, 3.816310630696472*^9}, {
   3.8163206258220224`*^9, 3.816320667089642*^9}, {3.8163207453101845`*^9, 
   3.8163207962496653`*^9}, 3.816321160427267*^9, {3.816390386574345*^9, 
   3.816390409646219*^9}, {3.8163936907325706`*^9, 3.8163937707204227`*^9}, {
   3.816457804704665*^9, 3.816457885592427*^9}, {3.8230463257099066`*^9, 
   3.823046327941766*^9}, 
   3.843497778312392*^9},ExpressionUUID->"df3aba8f-c09b-4ad4-8193-\
a30cd56972d1"],

Cell[BoxData[
 RowBox[{
  RowBox[{"nextScrs", "[", 
   RowBox[{"scrs_", ",", "mnum_"}], "]"}], ":=", 
  RowBox[{"nextScrs", "[", 
   RowBox[{"scrs", ",", "scrs", ",", "mnum"}], "]"}]}]], "Input",
 CellChangeTimes->{{3.8164547927821302`*^9, 3.8164548274816723`*^9}},
 CellLabel->"In[59]:=",ExpressionUUID->"93221871-d329-4696-be6f-b6fec6cf5f2e"],

Cell[BoxData[
 RowBox[{
  RowBox[{"nextScrs", "[", 
   RowBox[{"scr0_", ",", "scrs_", ",", "mnum_"}], "]"}], ":=", 
  RowBox[{"Module", "[", 
   RowBox[{
    RowBox[{"{", 
     RowBox[{"jc", ",", "sc"}], "}"}], ",", "\[IndentingNewLine]", 
    RowBox[{
     RowBox[{"If", "[", 
      RowBox[{
       RowBox[{"mnum", "\[Equal]", "0"}], ",", 
       RowBox[{"Return", "[", "scr0", "]"}]}], "]"}], ";", 
     "\[IndentingNewLine]", 
     RowBox[{"If", "[", 
      RowBox[{
       RowBox[{
        RowBox[{
         RowBox[{"(", 
          RowBox[{"jc", "=", 
           RowBox[{"evalPrts", "[", 
            RowBox[{"randomJoin", "[", 
             RowBox[{
              RowBox[{"scrs", "[", 
               RowBox[{"[", "1", "]"}], "]"}], ",", "rdep"}], "]"}], "]"}]}], 
          ")"}], "[", 
         RowBox[{"[", "2", "]"}], "]"}], ">", 
        RowBox[{"scr0", "[", 
         RowBox[{"[", "2", "]"}], "]"}]}], ",", 
       RowBox[{"Return", "[", "jc", "]"}]}], "]"}], ";", 
     RowBox[{"If", "[", 
      RowBox[{
       RowBox[{
        RowBox[{
         RowBox[{"(", 
          RowBox[{"sc", "=", 
           RowBox[{"evalPrts", "[", 
            RowBox[{"randomSplit", "[", 
             RowBox[{"scrs", "[", 
              RowBox[{"[", "1", "]"}], "]"}], "]"}], "]"}]}], ")"}], "[", 
         RowBox[{"[", "2", "]"}], "]"}], ">", 
        RowBox[{"scr0", "[", 
         RowBox[{"[", "2", "]"}], "]"}]}], ",", 
       RowBox[{"Return", "[", "sc", "]"}]}], "]"}], ";", 
     RowBox[{"If", "[", 
      RowBox[{
       RowBox[{
        RowBox[{
         RowBox[{"(", 
          RowBox[{"jc", "=", 
           RowBox[{"nextScrs", "[", 
            RowBox[{"scr0", ",", "jc", ",", 
             RowBox[{"mnum", "-", "1"}]}], "]"}]}], ")"}], "[", 
         RowBox[{"[", "2", "]"}], "]"}], ">", 
        RowBox[{"scr0", "[", 
         RowBox[{"[", "2", "]"}], "]"}]}], ",", 
       RowBox[{"Return", "[", "jc", "]"}]}], "]"}], ";", 
     "\[IndentingNewLine]", 
     RowBox[{"If", "[", 
      RowBox[{
       RowBox[{
        RowBox[{
         RowBox[{"(", 
          RowBox[{"sc", "=", 
           RowBox[{"nextScrs", "[", 
            RowBox[{"scr0", ",", "sc", ",", 
             RowBox[{"mnum", "-", "1"}]}], "]"}]}], ")"}], "[", 
         RowBox[{"[", "2", "]"}], "]"}], ">", 
        RowBox[{"scr0", "[", 
         RowBox[{"[", "2", "]"}], "]"}]}], ",", 
       RowBox[{"Return", "[", "sc", "]"}]}], "]"}], ";", 
     "\[IndentingNewLine]", "scr0"}]}], "]"}]}]], "Input",
 CellChangeTimes->{{3.8164074646761117`*^9, 3.816407529686186*^9}, {
   3.8164075687542267`*^9, 3.8164075750501423`*^9}, {3.8164076631965275`*^9, 
   3.8164077039021*^9}, {3.8164077452399073`*^9, 3.816407749240548*^9}, {
   3.8164077879391127`*^9, 3.816407885943355*^9}, {3.8164080822735467`*^9, 
   3.8164081408143144`*^9}, 3.8164087268422637`*^9, {3.816408781742253*^9, 
   3.8164087836979775`*^9}, {3.8164509258725405`*^9, 3.816450926295311*^9}, {
   3.81645097445392*^9, 3.8164513612640877`*^9}, {3.8164514394726887`*^9, 
   3.8164514462222905`*^9}, {3.816451620659361*^9, 3.8164516245014195`*^9}, {
   3.8164521236536055`*^9, 3.816452130243473*^9}, {3.8164540374030237`*^9, 
   3.8164541136081095`*^9}, {3.816454232194222*^9, 3.8164542416271706`*^9}, {
   3.8227733874035444`*^9, 3.822773493395399*^9}, {3.8227745726392593`*^9, 
   3.8227745992795315`*^9}, 3.822956542561187*^9},
 CellLabel->"In[60]:=",ExpressionUUID->"e64990fb-c77b-401c-a608-794139100e50"]
}, Open  ]]
}, Open  ]],

Cell[CellGroupData[{

Cell["Other", "Section",
 CellChangeTimes->{{3.7700788192765055`*^9, 3.7700788782452297`*^9}, {
   3.770079545624532*^9, 3.7700795674693875`*^9}, {3.7700814570774193`*^9, 
   3.7700814633925276`*^9}, {3.7703102966669903`*^9, 3.770310309439828*^9}, 
   3.7706609524697027`*^9, {3.77066604851589*^9, 3.7706660494114943`*^9}, {
   3.77067082558375*^9, 3.770670872470297*^9}, 3.7710197220868235`*^9, {
   3.771019832876541*^9, 3.7710198487630205`*^9}, {3.7773235116569085`*^9, 
   3.777323516489011*^9}, {3.777493618127942*^9, 3.777493622106347*^9}, {
   3.783565022500619*^9, 3.783565026875204*^9}, {3.812056012161888*^9, 
   3.8120560273858976`*^9}, {3.8123143142220793`*^9, 3.812314321025627*^9}, {
   3.8142120672315426`*^9, 3.8142120730801773`*^9}, 3.814212473458479*^9, {
   3.8148261096030254`*^9, 3.8148261226634226`*^9}, {3.8152687700374765`*^9, 
   3.815268781281353*^9}, {3.8159598370760403`*^9, 3.8159598502892*^9}, {
   3.8160343697434187`*^9, 3.816034381401738*^9}, {3.821574762607319*^9, 
   3.8215747738555555`*^9}, 
   3.8434977860528083`*^9},ExpressionUUID->"14d1398d-1bdc-45db-ac10-\
adedaed6a984"],

Cell[CellGroupData[{

Cell["Convert seconds to hours, minutes, and seconds.", "Subsection",
 CellChangeTimes->{{3.815083583979365*^9, 3.8150835989762754`*^9}, {
   3.8150836486037064`*^9, 3.815083653125573*^9}, {3.815256240300125*^9, 
   3.8152562497505536`*^9}, {3.815266674454156*^9, 3.8152666775139804`*^9}, {
   3.8152671459557686`*^9, 3.81526715093604*^9}, 3.815452895063236*^9, {
   3.816028705133374*^9, 3.816028731660243*^9}, {3.816056642696162*^9, 
   3.8160566458975887`*^9}, {3.8160571230173664`*^9, 
   3.8160571311427546`*^9}, {3.8161363204854345`*^9, 3.816136332939891*^9}, 
   3.816139220000225*^9, {3.8215748003624563`*^9, 3.821574814191293*^9}, 
   3.8434977916170244`*^9},ExpressionUUID->"9afdda96-958a-48b2-b80c-\
6e51d064c2af"],

Cell[BoxData[
 RowBox[{
  RowBox[{"toHMS", "[", "s_", "]"}], ":=", 
  RowBox[{"Module", "[", 
   RowBox[{
    RowBox[{"{", 
     RowBox[{"sec", ",", "min", ",", "hour"}], "}"}], ",", 
    "\[IndentingNewLine]", 
    RowBox[{
     RowBox[{"min", "=", 
      RowBox[{"Quotient", "[", 
       RowBox[{"s", ",", "60"}], "]"}]}], ";", "\[IndentingNewLine]", 
     RowBox[{"sec", "=", 
      RowBox[{"Floor", "[", 
       RowBox[{"Mod", "[", 
        RowBox[{"s", ",", "60"}], "]"}], "]"}]}], ";", "\[IndentingNewLine]", 
     RowBox[{"hour", "=", 
      RowBox[{"Quotient", "[", 
       RowBox[{"min", ",", "60"}], "]"}]}], ";", "\[IndentingNewLine]", 
     RowBox[{"min", "=", 
      RowBox[{"Mod", "[", 
       RowBox[{"min", ",", "60"}], "]"}]}], ";", "\[IndentingNewLine]", 
     RowBox[{
      RowBox[{"ToString", "[", "hour", "]"}], "<>", "\"\<:\>\"", "<>", 
      RowBox[{"ToString", "[", "min", "]"}], "<>", "\"\<:\>\"", "<>", 
      RowBox[{"ToString", "[", "sec", "]"}]}]}]}], "]"}]}]], "Input",
 CellChangeTimes->{{3.821550831948354*^9, 3.821550861612172*^9}, {
  3.821551120217412*^9, 3.821551223029014*^9}, {3.8215513675036736`*^9, 
  3.8215514996963153`*^9}, {3.8215515394360156`*^9, 3.8215515475378604`*^9}, {
  3.821551642228324*^9, 3.821551687695553*^9}, {3.8215517919584236`*^9, 
  3.8215518385254855`*^9}},
 CellLabel->"In[61]:=",ExpressionUUID->"2ca16805-d6ee-4744-bff7-294d00797545"]
}, Open  ]]
}, Open  ]],

Cell[CellGroupData[{

Cell["Evaluation function of division", "Section",
 CellChangeTimes->{{3.7700788192765055`*^9, 3.7700788782452297`*^9}, {
   3.770079545624532*^9, 3.7700795674693875`*^9}, {3.7700814570774193`*^9, 
   3.7700814633925276`*^9}, {3.7703102966669903`*^9, 3.770310309439828*^9}, 
   3.7706609524697027`*^9, {3.77066604851589*^9, 3.7706660494114943`*^9}, {
   3.77067082558375*^9, 3.770670872470297*^9}, 3.7710197220868235`*^9, {
   3.771019832876541*^9, 3.7710198487630205`*^9}, {3.7773235116569085`*^9, 
   3.777323516489011*^9}, {3.777493618127942*^9, 3.777493622106347*^9}, {
   3.783565022500619*^9, 3.783565026875204*^9}, {3.812056012161888*^9, 
   3.8120560273858976`*^9}, {3.8123143142220793`*^9, 3.812314321025627*^9}, {
   3.8142120672315426`*^9, 3.8142120730801773`*^9}, 3.814212473458479*^9, {
   3.8148261096030254`*^9, 3.8148261226634226`*^9}, {3.8152687700374765`*^9, 
   3.815268781281353*^9}, {3.8159598370760403`*^9, 3.8159598502892*^9}, {
   3.822274420632824*^9, 3.822274432511753*^9}, 
   3.843497798091737*^9},ExpressionUUID->"1221da3b-2da1-497c-b6e1-\
05150197313d"],

Cell[CellGroupData[{

Cell["bistable valuation function", "Subsection",
 CellChangeTimes->{{3.8221665952268934`*^9, 3.8221666054163017`*^9}, 
   3.822166643006503*^9, {3.8222717177471476`*^9, 3.8222717325921493`*^9}, 
   3.8434978040306664`*^9},ExpressionUUID->"c40bf14e-ac94-4b3d-8660-\
7f616a24242c"],

Cell[CellGroupData[{

Cell["\<\
Incremental initial value setting by tcsf = equal: tcsToIvsEven\
\>", "Subsubsection",
 CellChangeTimes->{{3.7700788192765055`*^9, 3.7700788782452297`*^9}, {
   3.770079545624532*^9, 3.7700795674693875`*^9}, {3.7700814570774193`*^9, 
   3.7700814633925276`*^9}, {3.7703102966669903`*^9, 3.770310309439828*^9}, 
   3.7706609524697027`*^9, {3.77066604851589*^9, 3.7706660494114943`*^9}, {
   3.77067082558375*^9, 3.770670872470297*^9}, 3.7710197220868235`*^9, {
   3.771019832876541*^9, 3.7710198487630205`*^9}, {3.7773235116569085`*^9, 
   3.777323516489011*^9}, {3.777493618127942*^9, 3.777493622106347*^9}, {
   3.783565022500619*^9, 3.783565026875204*^9}, {3.812056012161888*^9, 
   3.8120560273858976`*^9}, {3.8123143142220793`*^9, 3.812314321025627*^9}, {
   3.8142120672315426`*^9, 3.8142120730801773`*^9}, 3.814212473458479*^9, {
   3.8148261096030254`*^9, 3.8148261226634226`*^9}, {3.8152687700374765`*^9, 
   3.815268781281353*^9}, {3.8159598370760403`*^9, 3.8159598502892*^9}, {
   3.816288376986487*^9, 3.8162884110507574`*^9}, {3.8230230569857616`*^9, 
   3.8230230731378927`*^9}, 3.823023121241311*^9, 
   3.8434978097031283`*^9},ExpressionUUID->"6cd8b8b1-02a0-436d-b16f-\
6be21971a25b"],

Cell[BoxData[
 RowBox[{
  RowBox[{
   RowBox[{"scaleBistIncr", "[", 
    RowBox[{"xda_", ",", "xps_", ",", "psr_", ",", "tcs_"}], "]"}], ":=", 
   RowBox[{"Module", "[", 
    RowBox[{
     RowBox[{"{", 
      RowBox[{"outs", "=", 
       RowBox[{"getOuts", "[", 
        RowBox[{
        "xda", ",", "xps", ",", "psr", ",", "tcs", ",", "getSSLIncr", ",", 
         "tcsToIvsEven"}], "]"}]}], "}"}], ",", "\[IndentingNewLine]", 
     RowBox[{
      RowBox[{"If", "[", 
       RowBox[{
        RowBox[{"outs", "\[Equal]", 
         RowBox[{"{", "}"}]}], ",", 
        RowBox[{"Return", "[", 
         RowBox[{"{", 
          RowBox[{"0", ",", 
           RowBox[{"{", "}"}], ",", "psr", ",", "tcs"}], "}"}], "]"}]}], 
       "]"}], ";", 
      RowBox[{"(*", 
       RowBox[{
        RowBox[{
         RowBox[{"2021", "/", "02"}], "/", "21"}], " ", "if", " ", "no", " ", 
        "convergence"}], "*)"}], "\[IndentingNewLine]", 
      RowBox[{"{", 
       RowBox[{
        RowBox[{
         RowBox[{
          RowBox[{"{", 
           RowBox[{"1", ",", "2"}], "}"}], ".", 
          RowBox[{"midScale", "[", "outs", "]"}]}], "/", "3"}], ",", "outs", 
        ",", "psr", ",", "tcs"}], "}"}]}]}], "]"}]}], ";", 
  RowBox[{"(*", 
   RowBox[{"Fixed", " ", "on", " ", 
    RowBox[{
     RowBox[{"2021", "/", "02"}], "/", "16"}], " ", "to", " ", "make", " ", 
    "scaleAdap", " ", "return", " ", "ive1", " ", "instead", " ", "of", " ", 
    "tcs"}], "*)"}]}]], "Input",
 CellChangeTimes->{{3.8222717425048103`*^9, 3.822271767221677*^9}, {
  3.8222718096677413`*^9, 3.8222718591501822`*^9}, {3.822273741610651*^9, 
  3.8222737444691668`*^9}, {3.822273796873012*^9, 3.8222739094215145`*^9}, {
  3.822414842612962*^9, 3.822414912289872*^9}, {3.8228512730463133`*^9, 
  3.822851340175932*^9}, {3.8230228694099216`*^9, 3.8230228976539307`*^9}, {
  3.823023013430253*^9, 3.823023013953924*^9}, {3.823023138399832*^9, 
  3.8230231472755976`*^9}, {3.8230233541711693`*^9, 3.8230233552601953`*^9}, {
  3.843498531725209*^9, 
  3.8434985368125134`*^9}},ExpressionUUID->"47963b57-ba8f-4b2b-a78c-\
70619bd04a55"]
}, Open  ]],

Cell[CellGroupData[{

Cell["Parallel initial value setting by tcsf = equal: tcsToIvsEven", \
"Subsubsection",
 CellChangeTimes->{{3.7700788192765055`*^9, 3.7700788782452297`*^9}, {
   3.770079545624532*^9, 3.7700795674693875`*^9}, {3.7700814570774193`*^9, 
   3.7700814633925276`*^9}, {3.7703102966669903`*^9, 3.770310309439828*^9}, 
   3.7706609524697027`*^9, {3.77066604851589*^9, 3.7706660494114943`*^9}, {
   3.77067082558375*^9, 3.770670872470297*^9}, 3.7710197220868235`*^9, {
   3.771019832876541*^9, 3.7710198487630205`*^9}, {3.7773235116569085`*^9, 
   3.777323516489011*^9}, {3.777493618127942*^9, 3.777493622106347*^9}, {
   3.783565022500619*^9, 3.783565026875204*^9}, {3.812056012161888*^9, 
   3.8120560273858976`*^9}, {3.8123143142220793`*^9, 3.812314321025627*^9}, {
   3.8142120672315426`*^9, 3.8142120730801773`*^9}, 3.814212473458479*^9, {
   3.8148261096030254`*^9, 3.8148261226634226`*^9}, {3.8152687700374765`*^9, 
   3.815268781281353*^9}, {3.8159598370760403`*^9, 3.8159598502892*^9}, {
   3.816288376986487*^9, 3.8162884110507574`*^9}, {3.8230230855492477`*^9, 
   3.8230230931159687`*^9}, 3.8230231235435767`*^9, 
   3.8434978164842477`*^9},ExpressionUUID->"fc06bc70-e4e6-4b49-8089-\
dea1ee8c9581"],

Cell[BoxData[
 RowBox[{
  RowBox[{
   RowBox[{"scaleBistEven", "[", 
    RowBox[{"xda_", ",", "xps_", ",", "psr_", ",", "tcs_"}], "]"}], ":=", 
   RowBox[{"Module", "[", 
    RowBox[{
     RowBox[{"{", 
      RowBox[{"outs", "=", 
       RowBox[{"getOuts", "[", 
        RowBox[{
        "xda", ",", "xps", ",", "psr", ",", "tcs", ",", "getSSLPara", ",", 
         "tcsToIvsEven"}], "]"}]}], "}"}], ",", "\[IndentingNewLine]", 
     RowBox[{
      RowBox[{"If", "[", 
       RowBox[{
        RowBox[{"outs", "\[Equal]", 
         RowBox[{"{", "}"}]}], ",", 
        RowBox[{"Return", "[", 
         RowBox[{"{", 
          RowBox[{"0", ",", 
           RowBox[{"{", "}"}], ",", "psr", ",", "tcs"}], "}"}], "]"}]}], 
       "]"}], ";", 
      RowBox[{"(*", 
       RowBox[{
        RowBox[{
         RowBox[{"2021", "/", "02"}], "/", "21"}], " ", "if", " ", "no", " ", 
        "convergence"}], "*)"}], "\[IndentingNewLine]", 
      RowBox[{"{", 
       RowBox[{
        RowBox[{
         RowBox[{
          RowBox[{"{", 
           RowBox[{"1", ",", "2"}], "}"}], ".", 
          RowBox[{"midScale", "[", "outs", "]"}]}], "/", "3"}], ",", "outs", 
        ",", "psr", ",", "tcs"}], "}"}]}]}], "]"}]}], ";", 
  RowBox[{"(*", 
   RowBox[{"Fixed", " ", "on", " ", 
    RowBox[{
     RowBox[{"2021", "/", "02"}], "/", "16"}], " ", "to", " ", "make", " ", 
    "scaleAdap", " ", "return", " ", "ive1", " ", "instead", " ", "of", " ", 
    "tcs"}], "*)"}]}]], "Input",
 CellChangeTimes->{{3.8222717425048103`*^9, 3.822271767221677*^9}, {
  3.8222718096677413`*^9, 3.8222718591501822`*^9}, {3.822273741610651*^9, 
  3.8222737444691668`*^9}, {3.822273796873012*^9, 3.8222739094215145`*^9}, {
  3.822414842612962*^9, 3.822414912289872*^9}, {3.8228512730463133`*^9, 
  3.822851340175932*^9}, {3.8230228694099216`*^9, 3.8230228976539307`*^9}, {
  3.823023013430253*^9, 3.823023013953924*^9}, {3.823023359886841*^9, 
  3.8230233604993777`*^9}, {3.8434985421057425`*^9, 
  3.8434985463619375`*^9}},ExpressionUUID->"8bf0db52-9326-47d7-87ba-\
63ad9b1df005"],

Cell["\<\
getSSList : function name to get steady state value list, getSSLPara (initial \
value parallel setting), getSSLIncr (initial value incremental setting)
tcsf : method to calculate initial value from total concentration, \
tcsToIvsEven (divide equally by members of conservation law), tcsToIvsRand \
(distribute randomly)
getOspSS : global variable, handling data that have reached the maximum \
number of iterations, getOspSSAll (adopt all), getOspSSSel (delete bad), \
getOspSSAoN (empty list if any bad)
intcs : list of concentration variations of the input chemical species
nsss : list of pairs of calculation iterations and list of steady state \
values for all chemical species
outs : output chemical species steady state value list (the number of \
repetitions is removed)\
\>", "Text",
 CellChangeTimes->{{3.8163106038932886`*^9, 3.816310630696472*^9}, {
   3.8163206258220224`*^9, 3.816320667089642*^9}, {3.8163207453101845`*^9, 
   3.8163207962496653`*^9}, {3.8163208484058657`*^9, 3.816320986507916*^9}, {
   3.816321097201148*^9, 3.816321130117015*^9}, {3.823025299569413*^9, 
   3.8230253488694057`*^9}, {3.823025401918257*^9, 3.8230255388465977`*^9}, {
   3.8230255707638407`*^9, 3.8230257090963006`*^9}, 
   3.843497824809004*^9},ExpressionUUID->"390241b0-f4c0-45c1-a882-\
b69421ab9ece"],

Cell[BoxData[
 RowBox[{
  RowBox[{"getOuts", "[", 
   RowBox[{
   "xda_", ",", "xps_", ",", "psr_", ",", "tcs_", ",", "getSSList_", ",", 
    "tcsf_"}], "]"}], ":=", 
  RowBox[{"Module", "[", 
   RowBox[{
    RowBox[{"{", 
     RowBox[{"intcs", ",", "nsss", ",", "outs"}], "}"}], ",", 
    "\[IndentingNewLine]", 
    RowBox[{
     RowBox[{"intcs", "=", 
      RowBox[{"2", "^", "ins"}]}], ";", "\[IndentingNewLine]", 
     RowBox[{"nsss", "=", 
      RowBox[{"getSSList", "[", 
       RowBox[{
       "isp", ",", "tcs", ",", "tcsf", ",", "intcs", ",", "xda", ",", "psr", 
        ",", "xps"}], "]"}]}], ";", "\[IndentingNewLine]", 
     RowBox[{"outs", "=", 
      RowBox[{
       RowBox[{"getOspSS", "[", 
        RowBox[{"ins", ",", "osp", ",", "nsss", ",", "xda"}], "]"}], "[", 
       RowBox[{"[", 
        RowBox[{"All", ",", "2"}], "]"}], "]"}]}]}]}], "]"}], 
  RowBox[{"(*", 
   RowBox[{
    RowBox[{
     RowBox[{
      RowBox[{"2021", "/", "02"}], "/", "20"}], " ", "Confirmation", " ", 
     "of", " ", "suspicion", " ", "of", " ", "non"}], "-", "convergence"}], 
   "*)"}]}]], "Input",
 CellChangeTimes->{{3.8160362710347404`*^9, 3.816036313520884*^9}, {
   3.8160363742233095`*^9, 3.816036497076445*^9}, 3.8160365533081603`*^9, {
   3.816036705899287*^9, 3.8160368039303846`*^9}, {3.8160368964409504`*^9, 
   3.816037051020948*^9}, 3.8160371690878563`*^9, 3.8160374562928963`*^9, {
   3.8160375939736166`*^9, 3.816037604532711*^9}, {3.816038000650256*^9, 
   3.8160380214573126`*^9}, {3.816049334706682*^9, 3.816049340975749*^9}, {
   3.816051564824026*^9, 3.8160515724521446`*^9}, {3.8160521033243313`*^9, 
   3.816052140706956*^9}, {3.8160521711592226`*^9, 3.8160521728862853`*^9}, {
   3.8160526254308443`*^9, 3.816052673048766*^9}, {3.8162878718579097`*^9, 
   3.816287890591263*^9}, {3.8163108124583435`*^9, 3.816310812956439*^9}, 
   3.8227985569957547`*^9, {3.8227989765459433`*^9, 3.8227990046086674`*^9}, {
   3.822847292570068*^9, 3.8228472929387803`*^9}, {3.82302282081951*^9, 
   3.8230228555846014`*^9}, 3.823025286600667*^9, 3.823107706063024*^9, {
   3.8231078235148993`*^9, 3.8231078320272837`*^9}, {3.8231079914892707`*^9, 
   3.8231079918292413`*^9}, 
   3.8434985542942877`*^9},ExpressionUUID->"001ae7a1-132d-4f92-b932-\
951bfc646728"],

Cell["\<\
A pair of absolute values and their hat values, {0,0} for non-monotonic, \
maximum value for monotonic increase in the broad sense, and minimum value \
for monotonic decrease in the broad sense\
\>", "Text",
 CellChangeTimes->{{3.8160253150107045`*^9, 3.8160253784558153`*^9}, {
   3.8163213664279585`*^9, 3.816321432874942*^9}, {3.817157499086212*^9, 
   3.817157550220971*^9}, 
   3.843497833057741*^9},ExpressionUUID->"52c9e2a9-6e68-42c8-8660-\
93df6a1fbb5d"],

Cell[BoxData[
 RowBox[{
  RowBox[{"midScale", "[", "data_", "]"}], ":=", 
  RowBox[{"Module", "[", 
   RowBox[{
    RowBox[{"{", 
     RowBox[{
      RowBox[{"len", "=", 
       RowBox[{"Length", "[", "data", "]"}]}], ",", 
      RowBox[{"diffs", "=", 
       RowBox[{"Differences", "[", "data", "]"}]}], ",", "midsc"}], "}"}], 
    ",", "\[IndentingNewLine]", 
    RowBox[{
     RowBox[{"diffs", "=", 
      RowBox[{"If", "[", 
       RowBox[{
        RowBox[{"And", "@@", 
         RowBox[{"NonNegative", "[", "diffs", "]"}]}], ",", "diffs", ",", 
        RowBox[{"If", "[", 
         RowBox[{
          RowBox[{"And", "@@", 
           RowBox[{"NonPositive", "[", "diffs", "]"}]}], ",", 
          RowBox[{"-", "diffs"}], ",", 
          RowBox[{"Return", "[", 
           RowBox[{"{", 
            RowBox[{"0", ",", "0"}], "}"}], "]"}]}], "]"}]}], "]"}]}], ";", 
     "\[IndentingNewLine]", 
     RowBox[{"midsc", "=", 
      RowBox[{"Table", "[", 
       RowBox[{
        RowBox[{"hat", "[", 
         RowBox[{"x", ",", "len"}], "]"}], ",", 
        RowBox[{"{", 
         RowBox[{"x", ",", "1", ",", 
          RowBox[{"len", "-", "1"}]}], "}"}]}], "]"}]}], ";", 
     "\[IndentingNewLine]", 
     RowBox[{"First", "[", 
      RowBox[{"MaximalBy", "[", 
       RowBox[{
        RowBox[{"Transpose", "[", 
         RowBox[{"{", 
          RowBox[{"midsc", ",", "diffs"}], "}"}], "]"}], ",", "Last"}], "]"}],
       "]"}]}]}], "]"}]}]], "Input",
 CellChangeTimes->{{3.8162894338905334`*^9, 3.816289449623543*^9}, {
  3.816291990674385*^9, 3.8162920170786877`*^9}, {3.8162922729482746`*^9, 
  3.8162923675054655`*^9}, {3.816292415102502*^9, 3.8162924250185623`*^9}, {
  3.8171532126049833`*^9, 3.81715321475216*^9}, {3.8171532661550145`*^9, 
  3.817153358417677*^9}, {3.817155414119609*^9, 3.8171555027712526`*^9}, {
  3.8171555678815722`*^9, 3.817155570505004*^9}, {3.817157671258366*^9, 
  3.817157673807702*^9}, {3.822799141125437*^9, 3.822799172234969*^9}, {
  3.822851328539611*^9, 3.8228513476132374`*^9}},
 CellLabel->"In[65]:=",ExpressionUUID->"e8c5122e-d7df-40c6-95bb-faf7d1c2b84c"],

Cell[BoxData[
 RowBox[{
  RowBox[{"hat", "[", 
   RowBox[{"x_", ",", "n_"}], "]"}], ":=", 
  RowBox[{
   RowBox[{"2", "/", 
    RowBox[{"(", 
     RowBox[{"n", "-", "2"}], ")"}]}], 
   RowBox[{"If", "[", 
    RowBox[{
     RowBox[{"x", "<", 
      RowBox[{"n", "/", "2"}]}], ",", 
     RowBox[{"x", "-", "1"}], ",", 
     RowBox[{
      RowBox[{"-", "x"}], "+", "n", "-", "1"}]}], "]"}]}]}]], "Input",
 CellChangeTimes->{{3.817012321290598*^9, 3.81701232446767*^9}, {
  3.8170717926509542`*^9, 3.8170718078183384`*^9}, {3.8170718924947953`*^9, 
  3.8170719922571297`*^9}},
 CellLabel->"In[66]:=",ExpressionUUID->"f8c16291-f2e2-489e-b93d-7ce9d4a708b7"]
}, Open  ]],

Cell[CellGroupData[{

Cell["\<\
Parallel initial value setting by tcsf = random: tcsToIvsRand\
\>", "Subsubsection",
 CellChangeTimes->{{3.7700788192765055`*^9, 3.7700788782452297`*^9}, {
   3.770079545624532*^9, 3.7700795674693875`*^9}, {3.7700814570774193`*^9, 
   3.7700814633925276`*^9}, {3.7703102966669903`*^9, 3.770310309439828*^9}, 
   3.7706609524697027`*^9, {3.77066604851589*^9, 3.7706660494114943`*^9}, {
   3.77067082558375*^9, 3.770670872470297*^9}, 3.7710197220868235`*^9, {
   3.771019832876541*^9, 3.7710198487630205`*^9}, {3.7773235116569085`*^9, 
   3.777323516489011*^9}, {3.777493618127942*^9, 3.777493622106347*^9}, {
   3.783565022500619*^9, 3.783565026875204*^9}, {3.812056012161888*^9, 
   3.8120560273858976`*^9}, {3.8123143142220793`*^9, 3.812314321025627*^9}, {
   3.8142120672315426`*^9, 3.8142120730801773`*^9}, 3.814212473458479*^9, {
   3.8148261096030254`*^9, 3.8148261226634226`*^9}, {3.8152687700374765`*^9, 
   3.815268781281353*^9}, {3.8159598370760403`*^9, 3.8159598502892*^9}, {
   3.816288376986487*^9, 3.8162884169942417`*^9}, {3.823023101526898*^9, 
   3.8230231267947903`*^9}, {3.823045918265108*^9, 3.823045938632942*^9}, 
   3.8434978452117567`*^9},ExpressionUUID->"b5683a06-7109-453c-92cd-\
ec0df89514ec"],

Cell["\<\
If the value of diffScale is large and the value of randomScale is small, it \
is considered a random point sequence, otherwise, the value of diffScale\
\>", "Text",
 CellChangeTimes->{{3.8160286885314255`*^9, 3.816028694431179*^9}, {
   3.8160287438220854`*^9, 3.816028754967657*^9}, {3.816034450196394*^9, 
   3.8160345021229887`*^9}, {3.8160507422053337`*^9, 
   3.8160508011247606`*^9}, {3.8160508419507484`*^9, 3.816050848521058*^9}, 
   3.8434978519514575`*^9},ExpressionUUID->"61f04de8-c01e-42aa-bef4-\
292da3ad83fe"],

Cell[BoxData[
 RowBox[{
  RowBox[{"scaleBistRand", "[", 
   RowBox[{"xda_", ",", "xps_", ",", "psr_", ",", "tcs_"}], "]"}], ":=", 
  RowBox[{"Module", "[", 
   RowBox[{
    RowBox[{"{", 
     RowBox[{
      RowBox[{"outs", "=", 
       RowBox[{"getOuts", "[", 
        RowBox[{
        "xda", ",", "xps", ",", "psr", ",", "tcs", ",", "getSSLPara", ",", 
         "tcsToIvsRand"}], "]"}]}], ",", "bs"}], "}"}], ",", 
    "\[IndentingNewLine]", 
    RowBox[{"{", 
     RowBox[{
      RowBox[{"If", "[", 
       RowBox[{
        RowBox[{
         RowBox[{
          RowBox[{"(", 
           RowBox[{"bs", "=", 
            RowBox[{"diffScale", "[", 
             RowBox[{"outs", ",", "2"}], "]"}]}], ")"}], ">", "1"}], "&&", 
         RowBox[{
          RowBox[{"randomScale", "[", 
           RowBox[{"outs", ",", "0.1"}], "]"}], "<", "0.7"}]}], ",", "0", ",",
         "bs"}], "]"}], ",", "outs", ",", "psr", ",", "tcs"}], "}"}]}], "]"}], 
  RowBox[{"(*", 
   RowBox[{"Fixed", " ", "on", " ", 
    RowBox[{
     RowBox[{"2021", "/", "02"}], "/", "16"}], " ", "to", " ", "make", " ", 
    "scaleAdap", " ", "return", " ", "ive1", " ", "instead", " ", "of", " ", 
    "tcs"}], "*)"}]}]], "Input",
 CellChangeTimes->{{3.816050234245539*^9, 3.816050346487159*^9}, {
   3.8160503819365406`*^9, 3.816050388157881*^9}, {3.8160506846183023`*^9, 
   3.816050696108488*^9}, {3.8160508524400687`*^9, 3.816050869934848*^9}, {
   3.8160550531351566`*^9, 3.8160550547509828`*^9}, {3.8160552998637505`*^9, 
   3.816055307238682*^9}, {3.816111597463566*^9, 3.816111608245757*^9}, {
   3.8162925985104733`*^9, 3.8162925993460107`*^9}, {3.8222740931066785`*^9, 
   3.822274096666273*^9}, {3.8222741531793165`*^9, 3.822274167367688*^9}, {
   3.8222743104352837`*^9, 3.822274331216437*^9}, {3.822414939776408*^9, 
   3.8224149626844406`*^9}, {3.823022926131849*^9, 3.8230229380827484`*^9}, {
   3.8230230201505194`*^9, 3.8230230207310076`*^9}, {3.823023366265107*^9, 
   3.823023366877964*^9}, 
   3.84349856068763*^9},ExpressionUUID->"bf78cfa5-1291-4afe-96a1-\
d6cead6ac2d9"],

Cell["\<\
Evaluated by the difference between the maximum value and the minimum value \
of the 1st floor difference or the 2nd floor difference\
\>", "Text",
 CellChangeTimes->{{3.8160253150107045`*^9, 3.8160253784558153`*^9}, 
   3.8434978579004216`*^9},ExpressionUUID->"4f9b7a63-0607-4a83-a9c7-\
f5ddea2b58a6"],

Cell[BoxData[
 RowBox[{
  RowBox[{"diffScale", "[", 
   RowBox[{"data_", ",", "difn_"}], "]"}], ":=", 
  RowBox[{
   RowBox[{
    RowBox[{"(", 
     RowBox[{
      RowBox[{"Max", "[", "#", "]"}], "-", 
      RowBox[{"Min", "[", "#", "]"}]}], ")"}], "&"}], "[", 
   RowBox[{"Differences", "[", 
    RowBox[{"data", ",", "difn"}], "]"}], "]"}]}]], "Input",
 CellChangeTimes->{{3.815958448957491*^9, 3.815958706798622*^9}, {
  3.815959531340423*^9, 3.815959537653018*^9}, {3.8159597472323523`*^9, 
  3.815959749216731*^9}, {3.815961890741585*^9, 3.815961951646832*^9}, {
  3.816025281236947*^9, 3.816025281252575*^9}, {3.816027379891532*^9, 
  3.8160273850047493`*^9}, {3.816050825200262*^9, 3.816050826820088*^9}},
 CellLabel->"In[68]:=",ExpressionUUID->"c0ffa591-e09c-47fe-ab07-71bf50aa3f04"],

Cell["\<\
A measure of separation from bistability, since random data also has a larger \
diffScale point. This is the percentage of the data that excludes \
intermediate values; the closer to 1, the better.\
\>", "Text",
 CellChangeTimes->{{3.8160253150107045`*^9, 3.8160253784558153`*^9}, {
   3.816047459964487*^9, 3.8160475175200787`*^9}, {3.8162818232190657`*^9, 
   3.8162818249336452`*^9}, {3.8222728259045553`*^9, 3.8222728771162076`*^9}, 
   3.8434978645705996`*^9},ExpressionUUID->"01cb7928-7ad5-4913-9fb6-\
33421f6259da"],

Cell[BoxData[
 RowBox[{
  RowBox[{"randomScale", "[", 
   RowBox[{"data_", ",", "delt_"}], "]"}], ":=", 
  RowBox[{"Module", "[", 
   RowBox[{
    RowBox[{"{", 
     RowBox[{
      RowBox[{"max", "=", 
       RowBox[{"Max", "[", "data", "]"}]}], ",", 
      RowBox[{"min", "=", 
       RowBox[{"Min", "[", "data", "]"}]}], ",", "mar", ",", "low", ",", 
      "upp"}], "}"}], ",", "\[IndentingNewLine]", 
    RowBox[{
     RowBox[{"mar", "=", 
      RowBox[{"delt", 
       RowBox[{"(", 
        RowBox[{"max", "-", "min"}], ")"}]}]}], ";", "\[IndentingNewLine]", 
     RowBox[{"low", "=", 
      RowBox[{"min", "+", "mar"}]}], ";", "\[IndentingNewLine]", 
     RowBox[{"upp", "=", 
      RowBox[{"max", "-", "mar"}]}], ";", "\[IndentingNewLine]", 
     RowBox[{"1", "-", 
      RowBox[{
       RowBox[{"Count", "[", 
        RowBox[{"data", ",", 
         RowBox[{"x_", "/;", 
          RowBox[{
           RowBox[{"x", ">", "low"}], "&&", 
           RowBox[{"x", "<", "upp"}]}]}]}], "]"}], "/", 
       RowBox[{"Length", "[", "data", "]"}]}]}]}]}], "]"}]}]], "Input",
 CellChangeTimes->{{3.816046525377247*^9, 3.816046628337048*^9}, {
  3.8160467306322536`*^9, 3.816046912836055*^9}, {3.8160470735148745`*^9, 
  3.816047075810629*^9}, {3.816047195674761*^9, 3.8160472571221333`*^9}, {
  3.8160472939795895`*^9, 3.816047336181466*^9}, {3.816047780004979*^9, 
  3.816047797150569*^9}, {3.816048003882888*^9, 3.8160480049292383`*^9}},
 CellLabel->"In[69]:=",ExpressionUUID->"c5a10682-b767-4e6a-b0ad-8e969f85fd5f"]
}, Open  ]],

Cell[CellGroupData[{

Cell["\<\
Massively parallel initialization by tcsf = random: tcsToIvsRand\
\>", "Subsubsection",
 CellChangeTimes->{{3.7700788192765055`*^9, 3.7700788782452297`*^9}, {
   3.770079545624532*^9, 3.7700795674693875`*^9}, {3.7700814570774193`*^9, 
   3.7700814633925276`*^9}, {3.7703102966669903`*^9, 3.770310309439828*^9}, 
   3.7706609524697027`*^9, {3.77066604851589*^9, 3.7706660494114943`*^9}, {
   3.77067082558375*^9, 3.770670872470297*^9}, 3.7710197220868235`*^9, {
   3.771019832876541*^9, 3.7710198487630205`*^9}, {3.7773235116569085`*^9, 
   3.777323516489011*^9}, {3.777493618127942*^9, 3.777493622106347*^9}, {
   3.783565022500619*^9, 3.783565026875204*^9}, {3.812056012161888*^9, 
   3.8120560273858976`*^9}, {3.8123143142220793`*^9, 3.812314321025627*^9}, {
   3.8142120672315426`*^9, 3.8142120730801773`*^9}, 3.814212473458479*^9, {
   3.8148261096030254`*^9, 3.8148261226634226`*^9}, {3.8152687700374765`*^9, 
   3.815268781281353*^9}, {3.8159598370760403`*^9, 3.8159598502892*^9}, {
   3.816288376986487*^9, 3.8162884169942417`*^9}, {3.823023101526898*^9, 
   3.8230231267947903`*^9}, {3.823045918265108*^9, 3.823045938632942*^9}, {
   3.8240637409936733`*^9, 3.824063744112791*^9}, 
   3.8434978704491034`*^9},ExpressionUUID->"67cb07d5-c05d-4335-a0e5-\
83d40f14147f"],

Cell[BoxData[
 RowBox[{
  RowBox[{
   RowBox[{"delDup", "[", 
    RowBox[{"ml_", ",", "err_"}], "]"}], ":=", 
   RowBox[{"DeleteDuplicates", "[", 
    RowBox[{"ml", ",", 
     RowBox[{
      RowBox[{"(", 
       RowBox[{
        RowBox[{"Abs", "[", 
         RowBox[{"#1", "-", "#2"}], "]"}], "<", "err"}], ")"}], "&"}]}], 
    "]"}]}], ";"}]], "Input",
 CellChangeTimes->{{3.823992937296582*^9, 3.8239930276304913`*^9}, {
   3.823993183570619*^9, 3.82399318396237*^9}, {3.8239945262691717`*^9, 
   3.8239945323764954`*^9}, {3.8239946022216034`*^9, 
   3.8239946271793537`*^9}, {3.823994725952527*^9, 3.823994740077116*^9}, 
   3.8239963359840226`*^9, {3.8239964187137117`*^9, 3.8239964301694603`*^9}},
 CellLabel->"In[70]:=",ExpressionUUID->"de38f732-1db1-47fc-abed-614c0ff7079a"],

Cell[BoxData[
 RowBox[{
  RowBox[{"bistVar", "[", "ml_", "]"}], ":=", 
  RowBox[{"Module", "[", 
   RowBox[{
    RowBox[{"{", "mls", "}"}], ",", "\[IndentingNewLine]", 
    RowBox[{
     RowBox[{"mls", "=", 
      RowBox[{"delDup", "[", 
       RowBox[{"ml", ",", 
        RowBox[{"10", "^", 
         RowBox[{"(", 
          RowBox[{"-", "5"}], ")"}]}]}], "]"}]}], ";", "\[IndentingNewLine]", 
     RowBox[{"4", 
      RowBox[{"(", 
       RowBox[{
        RowBox[{"Moment", "[", 
         RowBox[{"mls", ",", "2"}], "]"}], "-", 
        RowBox[{
         RowBox[{"Moment", "[", 
          RowBox[{"mls", ",", "1"}], "]"}], "^", "2"}]}], ")"}]}]}]}], 
   "]"}]}]], "Input",
 CellChangeTimes->{{3.8239781879842653`*^9, 3.823978214126227*^9}, {
  3.8239789827314267`*^9, 3.8239790064020615`*^9}, {3.8239790724349937`*^9, 
  3.823979074901371*^9}, {3.823979130230875*^9, 3.823979141797182*^9}, {
  3.8239810906305623`*^9, 3.8239811051550198`*^9}, {3.823981394789899*^9, 
  3.823981420380269*^9}, {3.823991765348914*^9, 3.8239918212612348`*^9}, {
  3.8239919158620663`*^9, 3.8239919163496313`*^9}, {3.8239947858039727`*^9, 
  3.82399491077561*^9}, {3.823994956398375*^9, 3.8239949714665055`*^9}, {
  3.823996372949626*^9, 3.823996382249361*^9}, {3.8239965281082277`*^9, 
  3.823996569716561*^9}, {3.8239966010813675`*^9, 3.8239966189993267`*^9}, {
  3.823998693464531*^9, 3.8239986986149116`*^9}, {3.823998871264505*^9, 
  3.8239988725200477`*^9}, {3.8239989780020556`*^9, 3.8239989783954744`*^9}, {
  3.824061945117414*^9, 3.824061951115699*^9}, {3.8240916130186405`*^9, 
  3.8240916354116535`*^9}},
 CellLabel->"In[71]:=",ExpressionUUID->"e76df57f-bdd7-49b9-9863-6b6b971e1d01"],

Cell["\<\
Weighted average version of variance and position (wVL[variance, position])\
\>", "Text",
 CellChangeTimes->{{3.7700788192765055`*^9, 3.7700788782452297`*^9}, {
   3.770079545624532*^9, 3.7700795674693875`*^9}, {3.7700814570774193`*^9, 
   3.7700814633925276`*^9}, {3.7703102966669903`*^9, 3.770310309439828*^9}, 
   3.7706609524697027`*^9, {3.77066604851589*^9, 3.7706660494114943`*^9}, {
   3.77067082558375*^9, 3.770670872470297*^9}, 3.7710197220868235`*^9, {
   3.771019832876541*^9, 3.7710198487630205`*^9}, {3.7773235116569085`*^9, 
   3.777323516489011*^9}, {3.777493618127942*^9, 3.777493622106347*^9}, {
   3.783565022500619*^9, 3.783565026875204*^9}, {3.812056012161888*^9, 
   3.8120560273858976`*^9}, {3.8123143142220793`*^9, 3.812314321025627*^9}, {
   3.8142120672315426`*^9, 3.8142120730801773`*^9}, 3.814212473458479*^9, {
   3.8148261096030254`*^9, 3.8148261226634226`*^9}, {3.8152687700374765`*^9, 
   3.815268781281353*^9}, {3.8159598370760403`*^9, 3.8159598502892*^9}, {
   3.816288376986487*^9, 3.8162884169942417`*^9}, {3.823023101526898*^9, 
   3.8230231267947903`*^9}, {3.823045918265108*^9, 3.823045938632942*^9}, {
   3.8240637409936733`*^9, 3.824063744112791*^9}, {3.8240638181597824`*^9, 
   3.8240638330889025`*^9}, {3.82406386676799*^9, 3.8240638741322393`*^9}, {
   3.8240908770305967`*^9, 3.824090888214875*^9}, {3.8240909568474693`*^9, 
   3.8240909576726475`*^9}, {3.824091117338498*^9, 3.8240911299422684`*^9}, {
   3.8240917238683805`*^9, 3.824091736560562*^9}, 
   3.8434978767344427`*^9},ExpressionUUID->"80a6f61d-4f2c-47e3-b72e-\
01949c1c3fa2"],

Cell[BoxData[
 RowBox[{
  RowBox[{"scaleBistMulR", "[", 
   RowBox[{"xda_", ",", "xps_", ",", "psr_", ",", "tcs_"}], "]"}], ":=", 
  RowBox[{"Module", "[", 
   RowBox[{
    RowBox[{"{", 
     RowBox[{
     "outss", ",", "outml", ",", "mlLen", ",", "wVL", ",", "maxV", ",", 
      "vars", ",", "locs"}], "}"}], ",", "\[IndentingNewLine]", 
    RowBox[{
     RowBox[{"outss", "=", 
      RowBox[{"Table", "[", 
       RowBox[{
        RowBox[{"getOuts", "[", 
         RowBox[{
         "xda", ",", "xps", ",", "psr", ",", "tcs", ",", "getSSLPara", ",", 
          "tcsToIvsRand"}], "]"}], ",", "5"}], "]"}]}], ";", 
     "\[IndentingNewLine]", 
     RowBox[{"If", "[", 
      RowBox[{
       RowBox[{
        RowBox[{"Cases", "[", 
         RowBox[{"outss", ",", 
          RowBox[{"{", "}"}]}], "]"}], "\[NotEqual]", 
        RowBox[{"{", "}"}]}], ",", 
       RowBox[{"Return", "[", 
        RowBox[{"{", 
         RowBox[{"0", ",", 
          RowBox[{"{", "}"}], ",", "psr", ",", "tcs"}], "}"}], "]"}]}], "]"}],
      ";", "\[IndentingNewLine]", 
     RowBox[{"outml", "=", 
      RowBox[{"Transpose", "[", "outss", "]"}]}], ";", "\[IndentingNewLine]", 
     RowBox[{"mlLen", "=", 
      RowBox[{"Length", "[", "outml", "]"}]}], ";", "\[IndentingNewLine]", 
     RowBox[{
      RowBox[{"wVL", "[", 
       RowBox[{"v_", ",", "loc_"}], "]"}], "=", 
      RowBox[{
       RowBox[{"(", 
        RowBox[{"v", "-", 
         RowBox[{"Abs", "[", 
          RowBox[{
           RowBox[{"(", 
            RowBox[{"loc", "-", 
             RowBox[{
              RowBox[{"(", 
               RowBox[{"mlLen", "+", "1"}], ")"}], "/", "2"}]}], ")"}], "*", 
           RowBox[{"2", "/", 
            RowBox[{"(", 
             RowBox[{"mlLen", "-", "1"}], ")"}]}]}], "]"}]}], ")"}], "^", 
       "2"}]}], ";", "\[IndentingNewLine]", 
     RowBox[{"maxV", "=", 
      RowBox[{"Total", "[", 
       RowBox[{
        RowBox[{"(", 
         RowBox[{
          RowBox[{
           RowBox[{"Maximize", "[", 
            RowBox[{
             RowBox[{"{", 
              RowBox[{
               RowBox[{"wVL", "[", 
                RowBox[{"v", ",", "#"}], "]"}], ",", 
               RowBox[{"0", "\[LessEqual]", "v", "\[LessEqual]", "1"}]}], 
              "}"}], ",", "v"}], "]"}], "&"}], "/@", 
          RowBox[{"Range", "[", "mlLen", "]"}]}], ")"}], "[", 
        RowBox[{"[", 
         RowBox[{"All", ",", "1"}], "]"}], "]"}], "]"}]}], ";", 
     "\[IndentingNewLine]", 
     RowBox[{"vars", "=", 
      RowBox[{"bistVar", "/@", "outml"}]}], ";", "\[IndentingNewLine]", 
     RowBox[{"locs", "=", 
      RowBox[{"Range", "[", "mlLen", "]"}]}], ";", "\[IndentingNewLine]", 
     RowBox[{"{", 
      RowBox[{
       RowBox[{
        RowBox[{"Total", "[", 
         RowBox[{"Thread", "[", 
          RowBox[{"wVL", "[", 
           RowBox[{"vars", ",", "locs"}], "]"}], "]"}], "]"}], "/", "maxV"}], 
       ",", "outss", ",", "psr", ",", "tcs"}], "}"}]}]}], "]"}]}]], "Input",
 CellChangeTimes->{{3.8240004785825834`*^9, 3.824000501890605*^9}, {
   3.8240005331655917`*^9, 3.8240005438043947`*^9}, {3.8240006469506226`*^9, 
   3.824000649241225*^9}, {3.824000697291617*^9, 3.82400074643698*^9}, {
   3.8240008555980062`*^9, 3.824000936810364*^9}, {3.824000996485283*^9, 
   3.8240009965504*^9}, 3.8240060535027666`*^9, {3.8240063589322033`*^9, 
   3.8240063822578278`*^9}, {3.824006938287279*^9, 3.824006953984946*^9}, {
   3.824006984562108*^9, 3.824006990822177*^9}, {3.8240075281707973`*^9, 
   3.8240075307982254`*^9}, {3.8240619178815217`*^9, 
   3.8240619362259827`*^9}, {3.8240635186749125`*^9, 3.8240635569128437`*^9}, 
   3.824088831264342*^9, {3.8240896497115874`*^9, 3.824089660398584*^9}, {
   3.8240900116058435`*^9, 3.824090131818037*^9}, {3.8240909923580575`*^9, 
   3.8240910695623045`*^9}, {3.824091189705551*^9, 3.824091203377428*^9}, {
   3.8240916564826336`*^9, 3.8240916749874315`*^9}, {3.824092383390747*^9, 
   3.824092384615595*^9}, {3.8240929252238855`*^9, 3.8240929254711385`*^9}},
 CellLabel->"In[72]:=",ExpressionUUID->"241a49cf-ec8e-4d57-95a0-1a7b20a2500b"]
}, Open  ]],

Cell[CellGroupData[{

Cell["Test evaluation function", "Subsubsection",
 CellChangeTimes->{{3.8160253150107045`*^9, 3.8160253784558153`*^9}, {
   3.816025409898964*^9, 3.81602541752353*^9}, 
   3.843497883377261*^9},ExpressionUUID->"5cfb902d-8966-4046-976b-\
743070f24f7b"],

Cell[BoxData[
 RowBox[{
  RowBox[{"hillEq", "[", 
   RowBox[{"x_", ",", "n_"}], "]"}], ":=", 
  RowBox[{
   RowBox[{"x", "^", "n"}], "/", 
   RowBox[{"(", 
    RowBox[{"1", "+", 
     RowBox[{"x", "^", "n"}]}], ")"}]}]}]], "Input",
 CellChangeTimes->{{3.8159500017109847`*^9, 3.8159500337046986`*^9}, {
  3.815950161973384*^9, 3.815950172073285*^9}, {3.8159608355523615`*^9, 
  3.8159608445640306`*^9}, {3.816281969899644*^9, 3.8162819717524242`*^9}},
 CellLabel->"In[73]:=",ExpressionUUID->"b724d513-4caa-453a-8605-a3dd52dd0b10"],

Cell[BoxData[
 RowBox[{
  RowBox[{"biFunc", "[", 
   RowBox[{"x_", ",", "lb_", ",", "ub_"}], "]"}], ":=", 
  RowBox[{"If", "[", 
   RowBox[{
    RowBox[{"x", "<", "lb"}], " ", ",", "0", ",", 
    RowBox[{"If", "[", 
     RowBox[{
      RowBox[{"x", ">", "ub"}], ",", "1", ",", 
      RowBox[{"RandomInteger", "[", "]"}]}], "]"}]}], "]"}]}]], "Input",
 CellChangeTimes->{{3.8159558587919846`*^9, 3.8159559140169535`*^9}, {
  3.815955954553177*^9, 3.8159559547768307`*^9}, {3.815956015904818*^9, 
  3.8159560862016964`*^9}, {3.8159561320203238`*^9, 3.815956132548813*^9}, {
  3.815956535638905*^9, 3.8159565700204735`*^9}, {3.8159608487264357`*^9, 
  3.815960858841493*^9}, {3.8160252893863225`*^9, 3.8160252895544834`*^9}},
 CellLabel->"In[74]:=",ExpressionUUID->"02d797a3-e8d1-47a4-a8f7-8eaa304c3612"],

Cell[BoxData[
 RowBox[{
  RowBox[{"random", "[", "x_", "]"}], ":=", 
  RowBox[{"If", "[", 
   RowBox[{
    RowBox[{"x", "\[GreaterEqual]", "0"}], ",", 
    RowBox[{"RandomReal", "[", "1", "]"}], ",", "0"}], "]"}]}]], "Input",
 CellChangeTimes->{{3.8160457454690447`*^9, 3.8160457722678175`*^9}, {
   3.8160458335868883`*^9, 3.816045861526245*^9}, 3.8160459518520994`*^9},
 CellLabel->"In[75]:=",ExpressionUUID->"107bed7c-6dbd-4856-8fb4-193ce03b26b7"]
}, Open  ]]
}, Open  ]],

Cell[CellGroupData[{

Cell["Evaluation function of adaptive response", "Subsection",
 CellChangeTimes->{{3.8221665952268934`*^9, 3.8221666054163017`*^9}, 
   3.822166643006503*^9, {3.8222717177471476`*^9, 3.8222717325921493`*^9}, {
   3.8222776385878506`*^9, 3.822277645599495*^9}, 
   3.843497888896702*^9},ExpressionUUID->"d86cf60b-bb95-4c85-bc71-\
6d8a5fb7a9c5"],

Cell[CellGroupData[{

Cell["library", "Subsubsection",
 CellChangeTimes->{{3.8221665952268934`*^9, 3.8221666319490023`*^9}, {
   3.822167352465989*^9, 3.822167356428171*^9}, 
   3.8434978955031595`*^9},ExpressionUUID->"bae64a53-36b7-46ac-bd16-\
e091a25f86e3"],

Cell[BoxData[
 RowBox[{
  RowBox[{
   RowBox[{"xvn", "[", 
    RowBox[{"xda_", ",", "sp_"}], "]"}], ":=", 
   RowBox[{"First", "[", 
    RowBox[{"Cases", "[", 
     RowBox[{
      RowBox[{"Keys", "[", "xda", "]"}], ",", 
      RowBox[{"x", "[", 
       RowBox[{"___", ",", "sp", ",", "___"}], "]"}]}], "]"}], "]"}]}], 
  ";"}]], "Input",
 CellChangeTimes->{{3.82216713671846*^9, 3.822167185954481*^9}, 
   3.8221672262248173`*^9, {3.822167269282998*^9, 3.822167299318113*^9}},
 CellLabel->"In[76]:=",ExpressionUUID->"d43b9ecf-ee0e-419f-85e8-37e9ce973c6d"],

Cell[BoxData[
 RowBox[{
  RowBox[{"scaleAdap", "[", 
   RowBox[{"xda_", ",", "xps_", ",", "psr_", ",", "tcs_"}], "]"}], ":=", 
  RowBox[{"Module", "[", 
   RowBox[{
    RowBox[{"{", 
     RowBox[{
     "ss", ",", "ivs0", ",", "istcs", ",", "ostcs", ",", "ispos", ",", "ivs1",
       ",", "sol"}], "}"}], ",", "\[IndentingNewLine]", 
    RowBox[{
     RowBox[{"ss", "=", 
      RowBox[{"getSS", "[", 
       RowBox[{"xda", ",", "psr", ",", 
        RowBox[{"tcsToIvsRand", "[", 
         RowBox[{"tcs", ",", "xda", ",", "xps"}], "]"}], ",", "xps"}], 
       "]"}]}], ";", "\[IndentingNewLine]", 
     RowBox[{"If", "[", 
      RowBox[{
       RowBox[{
        RowBox[{"ss", "[", 
         RowBox[{"[", "1", "]"}], "]"}], "\[Equal]", "maxIteration"}], ",", 
       RowBox[{"Return", "[", 
        RowBox[{"{", 
         RowBox[{"0", ",", 
          RowBox[{"{", "}"}], ",", 
          RowBox[{"{", "}"}], ",", 
          RowBox[{"{", "}"}]}], "}"}], "]"}]}], "]"}], ";", 
     RowBox[{"(*", 
      RowBox[{
      "Reject", " ", "models", " ", "that", " ", "do", " ", "not", " ", 
       "reach", " ", "a", " ", "steady", " ", "state", " ", "within", " ", 
       "a", " ", "normal", " ", "amount", " ", "of", " ", "time"}], "*)"}], 
     "\[IndentingNewLine]", 
     RowBox[{"ivs0", "=", 
      RowBox[{"ss", "[", 
       RowBox[{"[", "2", "]"}], "]"}]}], ";", "\[IndentingNewLine]", 
     RowBox[{"istcs", "=", 
      RowBox[{"tcs", "[", 
       RowBox[{"[", 
        RowBox[{
         RowBox[{"Position", "[", 
          RowBox[{"xps", ",", 
           RowBox[{"{", 
            RowBox[{"___", ",", 
             RowBox[{"x", "[", 
              RowBox[{"___", ",", "isp", ",", "___"}], "]"}], ",", "___"}], 
            "}"}]}], "]"}], "[", 
         RowBox[{"[", 
          RowBox[{"1", ",", "1"}], "]"}], "]"}], "]"}], "]"}]}], ";", 
     "\[IndentingNewLine]", 
     RowBox[{"ostcs", "=", 
      RowBox[{"tcs", "[", 
       RowBox[{"[", 
        RowBox[{
         RowBox[{"Position", "[", 
          RowBox[{"xps", ",", 
           RowBox[{"{", 
            RowBox[{"___", ",", 
             RowBox[{"x", "[", 
              RowBox[{"___", ",", "osp", ",", "___"}], "]"}], ",", "___"}], 
            "}"}]}], "]"}], "[", 
         RowBox[{"[", 
          RowBox[{"1", ",", "1"}], "]"}], "]"}], "]"}], "]"}]}], ";", 
     "\[IndentingNewLine]", 
     RowBox[{"ispos", "=", 
      RowBox[{
       RowBox[{"Position", "[", 
        RowBox[{
         RowBox[{"Keys", "[", "xda", "]"}], ",", 
         RowBox[{"xvn", "[", 
          RowBox[{"xda", ",", "isp"}], "]"}]}], "]"}], "[", 
       RowBox[{"[", 
        RowBox[{"1", ",", "1"}], "]"}], "]"}]}], ";", "\[IndentingNewLine]", 
     RowBox[{"ivs1", "=", 
      RowBox[{"ReplacePart", "[", 
       RowBox[{"ivs0", ",", 
        RowBox[{"ispos", "\[Rule]", 
         RowBox[{
          RowBox[{"ivs0", "[", 
           RowBox[{"[", "ispos", "]"}], "]"}], "+", 
          RowBox[{"istcs", "*", "upr"}]}]}]}], "]"}]}], ";", 
     "\[IndentingNewLine]", 
     RowBox[{"sol", "=", 
      RowBox[{
       RowBox[{
        RowBox[{"xvn", "[", 
         RowBox[{"xda", ",", "osp"}], "]"}], "[", "t", "]"}], "/.", 
       RowBox[{"First", "[", 
        RowBox[{"solveDeq", "[", 
         RowBox[{"xda", ",", "psr", ",", "ivs1", ",", "endT"}], "]"}], 
        "]"}]}]}], ";", "\[IndentingNewLine]", 
     RowBox[{"sol", "=", 
      RowBox[{"sol", "/", "ostcs"}]}], ";", "\[IndentingNewLine]", 
     RowBox[{"{", 
      RowBox[{
       RowBox[{
        RowBox[{"dynSen", "[", 
         RowBox[{"upr", ",", "sol", ",", "endT"}], "]"}], "-", 
        RowBox[{"dynPre", "[", 
         RowBox[{"upr", ",", "sol", ",", "endT"}], "]"}]}], ",", "sol", ",", 
       "psr", ",", "ivs1"}], "}"}]}]}], "]"}], 
  RowBox[{"(*", 
   RowBox[{"Fixed", " ", "on", " ", 
    RowBox[{
     RowBox[{"2021", "/", "02"}], "/", "16"}], " ", "to", " ", "make", " ", 
    "scaleAdap", " ", "return", " ", "ive1", " ", "instead", " ", "of", " ", 
    "tcs"}], "*)"}]}]], "Input",
 CellChangeTimes->{{3.8222786345414104`*^9, 3.822278662280031*^9}, {
   3.822278751017105*^9, 3.8222788098474903`*^9}, {3.8222791436321125`*^9, 
   3.8222791486820087`*^9}, {3.822279216626695*^9, 3.822279251160836*^9}, {
   3.8222795078304825`*^9, 3.8222795155718565`*^9}, {3.822280533122491*^9, 
   3.8222805410803175`*^9}, {3.822280625357749*^9, 3.8222806430050087`*^9}, {
   3.8223364119945383`*^9, 3.8223364125186024`*^9}, {3.822353654147723*^9, 
   3.8223536746821556`*^9}, {3.8223537332816563`*^9, 3.822353755443222*^9}, {
   3.822414970044345*^9, 3.8224149956713734`*^9}, {3.8229565874851236`*^9, 
   3.8229566850445547`*^9}, 3.822956747668548*^9, 3.823024628350746*^9, 
   3.8231077145401616`*^9, {3.823107846638254*^9, 3.823107847037213*^9}, {
   3.8231080008664937`*^9, 3.82310800120646*^9}, {3.8434985710992007`*^9, 
   3.8434985764140606`*^9}},ExpressionUUID->"6a966e72-b102-4257-893a-\
40a6ede6f8b1"],

Cell["Message off from FindMaxValue", "Text",
 CellChangeTimes->{
  3.8223328437946014`*^9, {3.822332874812168*^9, 3.8223328934667377`*^9}, 
   3.8434979021624217`*^9},ExpressionUUID->"b6444e79-f8e0-461d-8068-\
1a89f4ec5850"],

Cell[BoxData[
 RowBox[{
  RowBox[{"Off", "[", 
   RowBox[{"FindMinimum", "::", "reged"}], "]"}], ";", 
  RowBox[{"Off", "[", 
   RowBox[{"FindMaxValue", "::", "fmgz"}], "]"}], ";", 
  RowBox[{"Off", "[", 
   RowBox[{
    RowBox[{"FindMaxValue", "::", "lstol"}], ",", "MachinePrecision"}], "]"}],
   ";"}]], "Input",
 CellChangeTimes->{{3.8221931253789225`*^9, 3.8221931379477105`*^9}, {
  3.8223327181527767`*^9, 3.822332718762313*^9}},
 CellLabel->"In[78]:=",ExpressionUUID->"8125ad7e-e9fa-46e4-b8b9-584fe5656d93"],

Cell[BoxData[
 RowBox[{
  RowBox[{
   RowBox[{"dynSen", "[", 
    RowBox[{"upr_", ",", "sol_", ",", "endT_"}], "]"}], ":=", 
   RowBox[{"Module", "[", 
    RowBox[{
     RowBox[{"{", 
      RowBox[{
       RowBox[{"op", "=", 
        RowBox[{"FindMaxValue", "[", 
         RowBox[{"sol", ",", 
          RowBox[{"{", 
           RowBox[{"t", ",", 
            RowBox[{"endT", "/", "2"}], ",", "0", ",", "endT"}], "}"}]}], 
         "]"}]}], ",", 
       RowBox[{"o1", "=", 
        RowBox[{"sol", "/.", 
         RowBox[{"t", "\[Rule]", "0"}]}]}]}], "}"}], ",", 
     RowBox[{"(", 
      RowBox[{"op", "-", "o1"}], ")"}]}], "]"}]}], ";"}]], "Input",
 CellChangeTimes->{{3.8221937194868746`*^9, 3.822193731995083*^9}, {
   3.8221939427976274`*^9, 3.8221940228796787`*^9}, {3.8221940675097065`*^9, 
   3.8221940946448526`*^9}, {3.822194329905136*^9, 3.82219438948654*^9}, {
   3.822194478082823*^9, 3.8221944961979027`*^9}, {3.82225173967223*^9, 
   3.8222517411622057`*^9}, {3.8222526283743043`*^9, 3.8222527331513*^9}, {
   3.8223537917154894`*^9, 3.8223537962941856`*^9}, {3.822353838668186*^9, 
   3.822353854555539*^9}, {3.8223544002145824`*^9, 3.822354405100442*^9}, 
   3.822356365831481*^9},
 CellLabel->"In[79]:=",ExpressionUUID->"a25906db-a5bf-42ea-8347-bf6d02b34d42"],

Cell[BoxData[
 RowBox[{
  RowBox[{
   RowBox[{"dynPre", "[", 
    RowBox[{"upr_", ",", "sol_", ",", "endT_"}], "]"}], ":=", 
   RowBox[{"Module", "[", 
    RowBox[{
     RowBox[{"{", 
      RowBox[{
       RowBox[{"o1", "=", 
        RowBox[{"sol", "/.", 
         RowBox[{"t", "\[Rule]", "0"}]}]}], ",", 
       RowBox[{"o2", "=", 
        RowBox[{"sol", "/.", 
         RowBox[{"t", "\[Rule]", "endT"}]}]}]}], "}"}], ",", 
     RowBox[{"Abs", "[", 
      RowBox[{"(", 
       RowBox[{"o2", "-", "o1"}], ")"}], "]"}]}], "]"}]}], ";"}]], "Input",
 CellChangeTimes->{{3.822252535865774*^9, 3.8222525701794543`*^9}, {
   3.822253531837508*^9, 3.8222535775329666`*^9}, {3.8223538172851777`*^9, 
   3.8223538462916718`*^9}, {3.8223544116920776`*^9, 3.8223544150051413`*^9}, 
   3.822356368844177*^9},
 CellLabel->"In[80]:=",ExpressionUUID->"644687ec-afb7-46b6-abe5-a435ab210bcd"]
}, Open  ]],

Cell[CellGroupData[{

Cell["Test evaluation function", "Subsubsection",
 CellChangeTimes->{{3.8160253150107045`*^9, 3.8160253784558153`*^9}, {
   3.816025409898964*^9, 3.81602541752353*^9}, 
   3.843497907242642*^9},ExpressionUUID->"9b3484ae-90a4-41ea-b3b0-\
f67ee329a04f"],

Cell["Plot[ifun[t], {t, 0, 5}]", "Text",
 CellChangeTimes->{
  3.8223328437946014`*^9},ExpressionUUID->"6f8a0771-8940-4477-9974-\
50b7e6a04689"],

Cell[BoxData[
 RowBox[{
  RowBox[{"ifun", " ", "=", " ", 
   RowBox[{"Interpolation", "[", " ", 
    RowBox[{"{", 
     RowBox[{
      RowBox[{"{", 
       RowBox[{"0", ",", "1"}], "}"}], ",", 
      RowBox[{"{", 
       RowBox[{"1", ",", "10"}], "}"}], ",", 
      RowBox[{"{", 
       RowBox[{"2", ",", "9"}], "}"}], ",", 
      RowBox[{"{", 
       RowBox[{"3", ",", "6"}], "}"}], ",", 
      RowBox[{"{", 
       RowBox[{"4", ",", "4.5"}], "}"}], ",", 
      RowBox[{"{", 
       RowBox[{"5", ",", "4"}], "}"}]}], "}"}], "]"}]}], ";"}]], "Input",
 CellChangeTimes->{{3.8222528996454544`*^9, 3.8222529020442533`*^9}, {
   3.8222529697996836`*^9, 3.822252975908516*^9}, {3.8222530084378815`*^9, 
   3.8222530311456594`*^9}, {3.8222530624498453`*^9, 
   3.8222530672925663`*^9}, {3.822253106795369*^9, 3.8222531593246207`*^9}, 
   3.822253618300481*^9},
 CellLabel->"In[81]:=",ExpressionUUID->"ef61a545-8bc9-411d-b55f-0a021e10a6f3"]
}, Open  ]]
}, Open  ]]
}, Open  ]]
}, Open  ]]
},
WindowSize->{1050, 981},
WindowMargins->{{Automatic, 38}, {Automatic, 6}},
FrontEndVersion->"12.3 for Microsoft Windows (64-bit) (2021\:5e747\:67089\
\:65e5)",
StyleDefinitions->"Default.nb",
ExpressionUUID->"82410e8b-1751-4278-9332-3549dcc7f0ff"
]
(* End of Notebook Content *)

(* Internal cache information *)
(*CellTagsOutline
CellTagsIndex->{}
*)
(*CellTagsIndex
CellTagsIndex->{}
*)
(*NotebookFileOutline
Notebook[{
Cell[CellGroupData[{
Cell[580, 22, 358, 5, 98, "Title",ExpressionUUID->"35ae738a-760b-44d0-922e-21f6026b20cb"],
Cell[941, 29, 191, 3, 35, "Text",ExpressionUUID->"63fe133e-71d5-4988-a6b5-ad58524e82ff"],
Cell[CellGroupData[{
Cell[1157, 36, 792, 11, 67, "Section",ExpressionUUID->"6e10de9f-caac-494b-bfb0-98ca796257c0"],
Cell[1952, 49, 4317, 68, 449, "Text",ExpressionUUID->"034f479a-8329-4e15-93ad-e20d790e2355"]
}, Open  ]],
Cell[CellGroupData[{
Cell[6306, 122, 878, 12, 67, "Section",ExpressionUUID->"f8e2741d-477d-496f-bf3c-efc0a3bcfc4b"],
Cell[7187, 136, 2353, 39, 472, "Text",ExpressionUUID->"e5171d8b-0be3-4b10-b2a4-75f1a6fda7a9"],
Cell[9543, 177, 476, 9, 29, "Input",ExpressionUUID->"51635745-3894-4072-a120-b629ce821383"]
}, Open  ]],
Cell[CellGroupData[{
Cell[10056, 191, 920, 15, 67, "Section",ExpressionUUID->"74c2ae10-130b-421c-92aa-5f69d01a2df7"],
Cell[CellGroupData[{
Cell[11001, 210, 1079, 17, 54, "Subsection",ExpressionUUID->"c06f4ec9-3285-402e-a17e-b720f82127c7"],
Cell[CellGroupData[{
Cell[12105, 231, 930, 13, 45, "Subsubsection",ExpressionUUID->"70f632df-2c3d-47e3-95a3-ec36bba98ea8"],
Cell[13038, 246, 4405, 84, 90, "Input",ExpressionUUID->"79208a0d-b04c-4e84-bd6d-695fba91a106"],
Cell[17446, 332, 1034, 18, 29, "Input",ExpressionUUID->"e0559e09-a481-498d-9ad3-5ed413234617"]
}, Open  ]],
Cell[CellGroupData[{
Cell[18517, 355, 941, 13, 45, "Subsubsection",ExpressionUUID->"783170ad-2e63-4cc1-bd41-98ed3dc4080b"],
Cell[19461, 370, 1937, 50, 90, "Input",ExpressionUUID->"eecfb33d-fa25-40c6-8563-ffc629766b4a"],
Cell[21401, 422, 480, 10, 29, "Input",ExpressionUUID->"d1fa40a0-4154-4618-94f3-7cbf6551fe8a"]
}, Open  ]]
}, Open  ]],
Cell[CellGroupData[{
Cell[21930, 438, 1174, 18, 81, "Subsection",ExpressionUUID->"4f5ac58a-f42e-466b-8963-593032ebcb78"],
Cell[23107, 458, 3356, 79, 150, "Input",ExpressionUUID->"b5ab1fcd-0191-4ac0-a122-e5b230eb9c65"]
}, Open  ]],
Cell[CellGroupData[{
Cell[26500, 542, 1085, 16, 54, "Subsection",ExpressionUUID->"46b482e3-feee-4dba-ae74-78daf49c735c"],
Cell[27588, 560, 209, 3, 35, "Text",ExpressionUUID->"8d092fbc-1420-4cd2-a4ad-b0d0cd6d80ec"],
Cell[CellGroupData[{
Cell[27822, 567, 928, 13, 45, "Subsubsection",ExpressionUUID->"e49707ac-5dbe-411f-8cc3-3b51a3d7e479"],
Cell[28753, 582, 1170, 29, 29, "Input",ExpressionUUID->"eea6bc60-ffff-4b99-8bd1-e277116a2579"],
Cell[29926, 613, 1145, 19, 29, "Input",ExpressionUUID->"52ab1fa0-6c31-46ad-adde-e1a52ac57fca"]
}, Open  ]],
Cell[CellGroupData[{
Cell[31108, 637, 939, 13, 45, "Subsubsection",ExpressionUUID->"7b53649f-a8e4-4cf6-8e06-93be3f269521"],
Cell[32050, 652, 708, 19, 29, "Input",ExpressionUUID->"85592d0f-fd1c-44a7-8cde-0d3b7ddf3c41"],
Cell[32761, 673, 412, 9, 29, "Input",ExpressionUUID->"d99d024a-17fd-48f1-99b7-33b2988e705a"]
}, Open  ]],
Cell[CellGroupData[{
Cell[33210, 687, 942, 13, 45, "Subsubsection",ExpressionUUID->"acb58b9e-11ff-4f4e-a780-784ecfe617d7"],
Cell[34155, 702, 411, 8, 58, "Text",ExpressionUUID->"4acb41a3-ef75-46b1-8f49-5730303a354e"],
Cell[34569, 712, 2269, 54, 130, "Input",ExpressionUUID->"36ae4c30-1bac-4d29-8d71-a5bf25209cab"],
Cell[36841, 768, 272, 6, 35, "Text",ExpressionUUID->"8fd90db6-e197-425d-bbe5-cab86e2da212"],
Cell[37116, 776, 3342, 47, 29, "Input",ExpressionUUID->"78bfc2ba-234a-4992-9594-8a2d2069686b"]
}, Open  ]]
}, Open  ]],
Cell[CellGroupData[{
Cell[40507, 829, 660, 9, 54, "Subsection",ExpressionUUID->"d6820d35-0417-4a23-8aac-bd42e47497a4"],
Cell[41170, 840, 4107, 83, 110, "Input",ExpressionUUID->"0d775739-5202-4d9e-9bd0-88dd81c36d66"]
}, Open  ]],
Cell[CellGroupData[{
Cell[45314, 928, 722, 10, 54, "Subsection",ExpressionUUID->"a6c46d24-4be2-407b-9cdd-f37f3a9a826f"],
Cell[46039, 940, 2949, 54, 70, "Input",ExpressionUUID->"644e9e8f-8ae2-4437-ae77-15c48349602c"],
Cell[48991, 996, 1647, 38, 74, "Input",ExpressionUUID->"ce819801-72f7-41c6-9fee-e466555d9d6e"]
}, Open  ]]
}, Open  ]],
Cell[CellGroupData[{
Cell[50687, 1040, 800, 11, 67, "Section",ExpressionUUID->"c362bf3a-37c0-4842-9d58-e16128db2073"],
Cell[CellGroupData[{
Cell[51512, 1055, 1083, 17, 81, "Subsection",ExpressionUUID->"abde9a48-015c-49e6-bf6f-2327b3b1427d"],
Cell[52598, 1074, 1814, 39, 70, "Input",ExpressionUUID->"982ea1d2-63ef-4951-beb7-619429dbb641"]
}, Open  ]],
Cell[CellGroupData[{
Cell[54449, 1118, 916, 14, 54, "Subsection",ExpressionUUID->"946e82d6-92dc-4d93-8769-99919f43b021"],
Cell[55368, 1134, 6715, 143, 230, "Input",ExpressionUUID->"8881b526-813d-411a-b53d-dba46bbe9d00"]
}, Open  ]],
Cell[CellGroupData[{
Cell[62120, 1282, 1104, 17, 81, "Subsection",ExpressionUUID->"65441fe0-85e6-4537-94f5-68416e21c9c6"],
Cell[63227, 1301, 1358, 32, 70, "Input",ExpressionUUID->"f111a698-99fc-4def-b7bb-25a467bc2716"]
}, Open  ]]
}, Open  ]],
Cell[CellGroupData[{
Cell[64634, 1339, 287, 4, 67, "Section",ExpressionUUID->"4ce0b52f-f00d-4af1-a6e9-84c0e3c6ffb8"],
Cell[CellGroupData[{
Cell[64946, 1347, 253, 4, 54, "Subsection",ExpressionUUID->"95a60726-f957-4711-9531-4dc6a6334b50"],
Cell[CellGroupData[{
Cell[65224, 1355, 330, 5, 45, "Subsubsection",ExpressionUUID->"069f0809-e875-4a84-866d-0a834e4bc3fb"],
Cell[65557, 1362, 410, 8, 29, "Input",ExpressionUUID->"0af16a77-4c42-4d35-9d3c-0af0c787c6ba"],
Cell[65970, 1372, 724, 13, 29, "Input",ExpressionUUID->"f6877152-7a4d-4e9c-b9d7-62839e5f3d0f"],
Cell[66697, 1387, 468, 10, 29, "Input",ExpressionUUID->"382c4baf-bde0-47a1-aa69-950ed29d19ad"]
}, Open  ]],
Cell[CellGroupData[{
Cell[67202, 1402, 200, 3, 45, "Subsubsection",ExpressionUUID->"b9ca8846-80f8-460b-a908-5d6d115df824"],
Cell[67405, 1407, 1243, 36, 50, "Input",ExpressionUUID->"91717245-810e-499b-8865-f2ac116d93f7"]
}, Open  ]],
Cell[CellGroupData[{
Cell[68685, 1448, 310, 5, 45, "Subsubsection",ExpressionUUID->"978c59ec-0dd2-44c4-9149-b34bd09cdf3e"],
Cell[68998, 1455, 509, 13, 29, "Input",ExpressionUUID->"f97bb689-9f63-4993-b13e-03edd2b9550e"]
}, Open  ]]
}, Open  ]],
Cell[CellGroupData[{
Cell[69556, 1474, 201, 3, 54, "Subsection",ExpressionUUID->"95da4d92-4e1e-4652-bcd6-e347863c304a"],
Cell[69760, 1479, 586, 14, 29, "Input",ExpressionUUID->"428f21bc-464b-43c9-a107-07830608c733"],
Cell[70349, 1495, 639, 13, 29, "Input",ExpressionUUID->"bf26d0c8-abff-445c-a21e-1f0e3e3b7b63"],
Cell[70991, 1510, 459, 11, 29, "Input",ExpressionUUID->"48b5e0f4-a7d8-44ce-9860-f85d0971bbd5"],
Cell[71453, 1523, 697, 15, 29, "Input",ExpressionUUID->"2ea91575-1c02-4f61-8c8c-604f855e3c2d"]
}, Open  ]],
Cell[CellGroupData[{
Cell[72187, 1543, 254, 4, 54, "Subsection",ExpressionUUID->"abbefdc2-3b67-4c49-9b1e-f11d7decf155"],
Cell[72444, 1549, 330, 6, 35, "Text",ExpressionUUID->"d5e304bd-56f6-4009-a9a7-1cb3db794088"],
Cell[72777, 1557, 544, 12, 29, "Input",ExpressionUUID->"17ed1b6e-9cf8-413d-a059-9acbdd9fb5f9"],
Cell[73324, 1571, 1584, 36, 29, "Input",ExpressionUUID->"9ccab291-500b-4107-a43b-32d8491f1857"],
Cell[74911, 1609, 1391, 21, 29, "Input",ExpressionUUID->"d3452228-ed07-4ba8-bd0b-c131f512b2a1"],
Cell[76305, 1632, 664, 14, 29, "Input",ExpressionUUID->"eed9cd83-f2bb-4b16-baec-6ef3257cc167"],
Cell[76972, 1648, 361, 8, 29, "Input",ExpressionUUID->"8f355a92-7d8a-4015-a063-3422c5d7dc11"],
Cell[77336, 1658, 1322, 29, 29, "Input",ExpressionUUID->"1c849835-6a65-4ad4-a7ed-3681eabe1a6b"],
Cell[78661, 1689, 2356, 50, 130, "Input",ExpressionUUID->"8aeea468-dac1-4b3c-9634-c89e0080f20b"],
Cell[81020, 1741, 308, 6, 35, "Text",ExpressionUUID->"a893c9bb-a620-43bc-8e5b-3830d7adc92f"],
Cell[81331, 1749, 4453, 101, 210, "Input",ExpressionUUID->"374a638c-ace3-4354-a1d2-0ce762dd6d4b"],
Cell[85787, 1852, 3490, 80, 130, "Input",ExpressionUUID->"11037913-2ae0-4dee-a32f-7e7f4042861b"]
}, Open  ]],
Cell[CellGroupData[{
Cell[89314, 1937, 382, 6, 54, "Subsection",ExpressionUUID->"d5d382a3-c4dd-44c4-b7e0-13453beb19ff"],
Cell[89699, 1945, 189, 3, 35, "Text",ExpressionUUID->"e8420a5a-33d8-4e86-81b1-3d2411c568e4"],
Cell[89891, 1950, 514, 13, 29, "Input",ExpressionUUID->"b2c054f7-8ea9-47be-a0dd-508ec6b05aea"],
Cell[90408, 1965, 3406, 78, 170, "Input",ExpressionUUID->"aae63511-9a6f-435a-97af-008ea3ae46ef"]
}, Open  ]],
Cell[CellGroupData[{
Cell[93851, 2048, 391, 6, 54, "Subsection",ExpressionUUID->"797ca0d0-46a9-493f-be86-12d7d1c969c5"],
Cell[94245, 2056, 242, 4, 35, "Text",ExpressionUUID->"045a8815-c7f6-4f53-8c60-f76d07bfa40e"],
Cell[94490, 2062, 824, 22, 29, "Input",ExpressionUUID->"bbb3ef2c-44fa-45c9-86a1-96ef1cc00c01"],
Cell[95317, 2086, 6157, 142, 370, "Input",ExpressionUUID->"35dc389d-a251-4412-be76-8c7330b6cc70"]
}, Open  ]]
}, Open  ]],
Cell[CellGroupData[{
Cell[101523, 2234, 998, 14, 67, "Section",ExpressionUUID->"a2dadf30-4973-42a5-84dd-8534ab4fd0df"],
Cell[CellGroupData[{
Cell[102546, 2252, 289, 5, 45, "Subsubsection",ExpressionUUID->"0c685fd9-e6fb-4080-aa63-3284c4c52384"],
Cell[102838, 2259, 399, 9, 81, "Text",ExpressionUUID->"ab00c63d-aac8-4e38-bf27-fc696d747596"],
Cell[103240, 2270, 1919, 49, 90, "Input",ExpressionUUID->"b29c58f7-58f1-48de-a248-307588c0156e"],
Cell[105162, 2321, 1137, 27, 110, "Input",ExpressionUUID->"4ed0d3f7-8a73-4e94-aaca-96d3e2e8b692"],
Cell[106302, 2350, 1877, 50, 90, "Input",ExpressionUUID->"a152c0dc-0e31-4cfd-b77a-0c495f665d02"]
}, Open  ]],
Cell[CellGroupData[{
Cell[108216, 2405, 697, 11, 71, "Subsubsection",ExpressionUUID->"6f4fc304-67c1-4bb1-8077-92c45450d352"],
Cell[108916, 2418, 649, 12, 81, "Text",ExpressionUUID->"4e870549-4b86-41bb-8842-3965c40c60da"],
Cell[109568, 2432, 494, 9, 81, "Text",ExpressionUUID->"7a1a53f1-52cb-449c-91cd-22f5d1586b1f"],
Cell[110065, 2443, 6946, 163, 350, "Input",ExpressionUUID->"127aa9b0-914d-4321-9fad-b2b7522a1113"],
Cell[117014, 2608, 407, 8, 58, "Text",ExpressionUUID->"d6e9714d-cf78-45a0-b682-fe8063c798c6"],
Cell[117424, 2618, 4970, 112, 210, "Input",ExpressionUUID->"32c06d46-458d-4d23-8bb8-52e64f720b6a"]
}, Open  ]],
Cell[CellGroupData[{
Cell[122431, 2735, 596, 10, 45, "Subsubsection",ExpressionUUID->"9c90b035-1039-43ae-818b-e9904181048d"],
Cell[123030, 2747, 362, 5, 35, "Text",ExpressionUUID->"3a00ed9e-eae9-468c-96c9-b92ee7bc42ac"],
Cell[123395, 2754, 641, 9, 35, "Text",ExpressionUUID->"d502ee55-86cf-4a4c-bdb3-83aaa3a58eb5"],
Cell[124039, 2765, 1785, 41, 70, "Input",ExpressionUUID->"bae4fa98-2d12-4e63-b25f-819061309f30"],
Cell[125827, 2808, 604, 10, 35, "Text",ExpressionUUID->"77b298e4-d350-4b07-92d3-2f90d4debe5b"],
Cell[126434, 2820, 2120, 49, 90, "Input",ExpressionUUID->"42fadbfb-e218-4c63-872a-6886ca77414b"],
Cell[128557, 2871, 637, 9, 35, "Text",ExpressionUUID->"71d7f908-1d51-4b19-af08-6321d001644e"],
Cell[129197, 2882, 2248, 52, 90, "Input",ExpressionUUID->"52a3e312-3cde-4b3d-b593-5a0312cd8f1a"]
}, Open  ]],
Cell[CellGroupData[{
Cell[131482, 2939, 374, 5, 45, "Subsubsection",ExpressionUUID->"895ce845-1b43-4a1d-9fb4-1a7517ee9d7b"],
Cell[131859, 2946, 898, 25, 50, "Input",ExpressionUUID->"5a6d2b83-d5ef-4bee-badc-2af476840c92"]
}, Open  ]]
}, Open  ]],
Cell[CellGroupData[{
Cell[132806, 2977, 1085, 15, 67, "Section",ExpressionUUID->"e702e910-5f0b-4f4e-a57c-bb1b8ca5f85d"],
Cell[CellGroupData[{
Cell[133916, 2996, 554, 8, 54, "Subsection",ExpressionUUID->"9a955035-0e0d-45ac-ad56-74266532eaa4"],
Cell[134473, 3006, 953, 22, 50, "Input",ExpressionUUID->"47a334b1-3969-4798-8f42-73cd933137fc"]
}, Open  ]],
Cell[CellGroupData[{
Cell[135463, 3033, 859, 14, 81, "Subsection",ExpressionUUID->"ce483e50-5ba9-4fed-89b2-ea46d2379d6a"],
Cell[136325, 3049, 488, 9, 35, "Text",ExpressionUUID->"696bc7a7-a346-4a99-a051-c5a8afea640b"],
Cell[136816, 3060, 558, 13, 29, "Input",ExpressionUUID->"0c51d0f7-ab09-4a07-9682-9f4b51b4bc85"],
Cell[137377, 3075, 544, 10, 58, "Text",ExpressionUUID->"ae6b2c84-4a8b-4db1-9e83-2688938d25f7"],
Cell[137924, 3087, 398, 9, 29, "Input",ExpressionUUID->"0e246fac-969b-4bb6-ab37-a89899b52fe7"],
Cell[138325, 3098, 1208, 33, 50, "Input",ExpressionUUID->"9bbeae7d-5e70-4d0a-93e3-71d099143231"],
Cell[139536, 3133, 498, 9, 35, "Text",ExpressionUUID->"dafc68b5-ba62-449e-9273-599063128179"],
Cell[140037, 3144, 922, 25, 50, "Input",ExpressionUUID->"79a80851-a447-471d-b9a9-8892740d0a59"]
}, Open  ]],
Cell[CellGroupData[{
Cell[140996, 3174, 485, 7, 54, "Subsection",ExpressionUUID->"8d29c5f3-0cbe-42da-abc2-cd2cc94766d1"],
Cell[141484, 3183, 740, 12, 35, "Text",ExpressionUUID->"85b0c5cd-3575-4ac2-8152-d9ec5b052799"],
Cell[142227, 3197, 2925, 63, 130, "Input",ExpressionUUID->"12143414-6997-480e-95cc-97d8426fbf58"],
Cell[145155, 3262, 424, 8, 35, "Text",ExpressionUUID->"281bd272-6c5c-4b42-8d0c-466de2c2e67d"],
Cell[145582, 3272, 2328, 55, 170, "Input",ExpressionUUID->"545762f6-6b75-4a72-afb6-174369a1fd99"]
}, Open  ]],
Cell[CellGroupData[{
Cell[147947, 3332, 631, 9, 54, "Subsection",ExpressionUUID->"7bf62e99-ab6c-411c-982e-496aa594aff6"],
Cell[148581, 3343, 537, 10, 35, "Text",ExpressionUUID->"43b1f857-d284-44a7-813f-f9d2488762f7"],
Cell[149121, 3355, 403, 8, 35, "Text",ExpressionUUID->"fc697d8d-dddb-4295-8870-14710d250535"],
Cell[149527, 3365, 3444, 76, 150, "Input",ExpressionUUID->"4178b0b8-d3a7-4874-af15-73dffa6674cf"]
}, Open  ]],
Cell[CellGroupData[{
Cell[153008, 3446, 799, 13, 54, "Subsection",ExpressionUUID->"930c3391-bb1b-461d-a3a9-aa789d030046"],
Cell[153810, 3461, 449, 9, 58, "Text",ExpressionUUID->"be6fb40f-e979-4b5f-a94f-a72103c0e8e9"],
Cell[154262, 3472, 612, 11, 35, "Text",ExpressionUUID->"df3aba8f-c09b-4ad4-8193-a30cd56972d1"],
Cell[154877, 3485, 344, 7, 29, "Input",ExpressionUUID->"93221871-d329-4696-be6f-b6fec6cf5f2e"],
Cell[155224, 3494, 3440, 84, 150, "Input",ExpressionUUID->"e64990fb-c77b-401c-a608-794139100e50"]
}, Open  ]]
}, Open  ]],
Cell[CellGroupData[{
Cell[158713, 3584, 1113, 16, 67, "Section",ExpressionUUID->"14d1398d-1bdc-45db-ac10-adedaed6a984"],
Cell[CellGroupData[{
Cell[159851, 3604, 725, 10, 54, "Subsection",ExpressionUUID->"9afdda96-958a-48b2-b80c-6e51d064c2af"],
Cell[160579, 3616, 1399, 31, 130, "Input",ExpressionUUID->"2ca16805-d6ee-4744-bff7-294d00797545"]
}, Open  ]]
}, Open  ]],
Cell[CellGroupData[{
Cell[162027, 3653, 1083, 15, 67, "Section",ExpressionUUID->"1221da3b-2da1-497c-b6e1-05150197313d"],
Cell[CellGroupData[{
Cell[163135, 3672, 280, 4, 54, "Subsection",ExpressionUUID->"c40bf14e-ac94-4b3d-8660-7f616a24242c"],
Cell[CellGroupData[{
Cell[163440, 3680, 1209, 18, 45, "Subsubsection",ExpressionUUID->"6cd8b8b1-02a0-436d-b16f-6be21971a25b"],
Cell[164652, 3700, 2093, 51, 90, "Input",ExpressionUUID->"47963b57-ba8f-4b2b-a78c-70619bd04a55"]
}, Open  ]],
Cell[CellGroupData[{
Cell[166782, 3756, 1202, 17, 45, "Subsubsection",ExpressionUUID->"fc06bc70-e4e6-4b49-8089-dea1ee8c9581"],
Cell[167987, 3775, 2042, 50, 90, "Input",ExpressionUUID->"8bf0db52-9326-47d7-87ba-63ad9b1df005"],
Cell[170032, 3827, 1310, 22, 196, "Text",ExpressionUUID->"390241b0-f4c0-45c1-a882-b69421ab9ece"],
Cell[171345, 3851, 2267, 48, 90, "Input",ExpressionUUID->"001ae7a1-132d-4f92-b932-951bfc646728"],
Cell[173615, 3901, 472, 9, 58, "Text",ExpressionUUID->"52c9e2a9-6e68-42c8-8660-93df6a1fbb5d"],
Cell[174090, 3912, 2094, 51, 90, "Input",ExpressionUUID->"e8c5122e-d7df-40c6-95bb-faf7d1c2b84c"],
Cell[176187, 3965, 651, 18, 29, "Input",ExpressionUUID->"f8c16291-f2e2-489e-b93d-7ce9d4a708b7"]
}, Open  ]],
Cell[CellGroupData[{
Cell[176875, 3988, 1229, 18, 45, "Subsubsection",ExpressionUUID->"b5683a06-7109-453c-92cd-ec0df89514ec"],
Cell[178107, 4008, 534, 9, 35, "Text",ExpressionUUID->"61f04de8-c01e-42aa-bef4-292da3ad83fe"],
Cell[178644, 4019, 2055, 46, 70, "Input",ExpressionUUID->"bf78cfa5-1291-4afe-96a1-d6cead6ac2d9"],
Cell[180702, 4067, 312, 6, 35, "Text",ExpressionUUID->"4f9b7a63-0607-4a83-a9c7-f5ddea2b58a6"],
Cell[181017, 4075, 791, 17, 29, "Input",ExpressionUUID->"c0ffa591-e09c-47fe-ab07-71bf50aa3f04"],
Cell[181811, 4094, 532, 9, 58, "Text",ExpressionUUID->"01cb7928-7ad5-4913-9fb6-33421f6259da"],
Cell[182346, 4105, 1512, 36, 110, "Input",ExpressionUUID->"c5a10682-b767-4e6a-b0ad-8e969f85fd5f"]
}, Open  ]],
Cell[CellGroupData[{
Cell[183895, 4146, 1284, 19, 45, "Subsubsection",ExpressionUUID->"67cb07d5-c05d-4335-a0e5-83d40f14147f"],
Cell[185182, 4167, 781, 18, 29, "Input",ExpressionUUID->"de38f732-1db1-47fc-abed-614c0ff7079a"],
Cell[185966, 4187, 1676, 35, 70, "Input",ExpressionUUID->"e76df57f-bdd7-49b9-9863-6b6b971e1d01"],
Cell[187645, 4224, 1593, 23, 35, "Text",ExpressionUUID->"80a6f61d-4f2c-47e3-b72e-01949c1c3fa2"],
Cell[189241, 4249, 4073, 96, 210, "Input",ExpressionUUID->"241a49cf-ec8e-4d57-95a0-1a7b20a2500b"]
}, Open  ]],
Cell[CellGroupData[{
Cell[193351, 4350, 251, 4, 45, "Subsubsection",ExpressionUUID->"5cfb902d-8966-4046-976b-743070f24f7b"],
Cell[193605, 4356, 530, 12, 29, "Input",ExpressionUUID->"b724d513-4caa-453a-8605-a3dd52dd0b10"],
Cell[194138, 4370, 801, 16, 29, "Input",ExpressionUUID->"02d797a3-e8d1-47a4-a8f7-8eaa304c3612"],
Cell[194942, 4388, 450, 9, 29, "Input",ExpressionUUID->"107bed7c-6dbd-4856-8fb4-193ce03b26b7"]
}, Open  ]]
}, Open  ]],
Cell[CellGroupData[{
Cell[195441, 4403, 343, 5, 54, "Subsection",ExpressionUUID->"d86cf60b-bb95-4c85-bc71-6d8a5fb7a9c5"],
Cell[CellGroupData[{
Cell[195809, 4412, 237, 4, 45, "Subsubsection",ExpressionUUID->"bae64a53-36b7-46ac-bd16-e091a25f86e3"],
Cell[196049, 4418, 555, 14, 29, "Input",ExpressionUUID->"d43b9ecf-ee0e-419f-85e8-37e9ce973c6d"],
Cell[196607, 4434, 4909, 120, 270, "Input",ExpressionUUID->"6a966e72-b102-4257-893a-40a6ede6f8b1"],
Cell[201519, 4556, 225, 4, 35, "Text",ExpressionUUID->"b6444e79-f8e0-461d-8068-1a89f4ec5850"],
Cell[201747, 4562, 515, 12, 29, "Input",ExpressionUUID->"8125ad7e-e9fa-46e4-b8b9-584fe5656d93"],
Cell[202265, 4576, 1276, 29, 29, "Input",ExpressionUUID->"a25906db-a5bf-42ea-8347-bf6d02b34d42"],
Cell[203544, 4607, 875, 22, 29, "Input",ExpressionUUID->"644687ec-afb7-46b6-abe5-a435ab210bcd"]
}, Open  ]],
Cell[CellGroupData[{
Cell[204456, 4634, 251, 4, 45, "Subsubsection",ExpressionUUID->"9b3484ae-90a4-41ea-b3b0-f67ee329a04f"],
Cell[204710, 4640, 144, 3, 35, "Text",ExpressionUUID->"6f8a0771-8940-4477-9974-50b7e6a04689"],
Cell[204857, 4645, 933, 23, 29, "Input",ExpressionUUID->"ef61a545-8bc9-411d-b55f-0a021e10a6f3"]
}, Open  ]]
}, Open  ]]
}, Open  ]]
}, Open  ]]
}
]
*)
